# Supplementary material for: Functional genomics of OCTN2 variants informs protein-specific variant effect predictor for Carnitine Transporter Deficiency
Source: Proc Natl Acad Sci U S A. 2022 Nov 7;119(46):e2210247119. doi: 10.1073/pnas.2210247119 (PMC9674959; doi:10.1073/pnas.2210247119)
Supplement: Supplementary File [file pnas.2210247119.sd01.xlsx]

## Sheet: Dataset S1
Gene	Chromosome	GRCh37_pos	GRCh38_pos	Transcript_consequence	Protein_consequence	Substitution	N	Mean Function (%WT carnitine transport)	Function SD	Function SE	Functional Significance	Imaging_Localization	CTDmutation	rsID	Source	Variant Group	Global Allele Frequency	Annotation	Domain_specific	Domain_general
SLC22A5	5	131721073	132385381	c.706T>C	p.Cys236Arg	C236R	9	-0.247778	3.24572	1.08191	sig	mixed	no	rs747050292	gnomAD Exomes	Latino	1.99e-05	missense_variant	TM5	transmembrane
SLC22A5	5	131706002	132370310	c.338G>A	p.Cys113Tyr	C113Y	9	-0.159311	2.98748	0.995826	sig	intracellular	yes	rs727504159	gnomAD Exomes	East Asian	1.25e-05	missense_variant	EL1	extracellular
SLC22A5	5	131705748	132370056	c.84C>G	p.Ser28Arg	S28R	9	0.166667	1.50598	0.501993	sig	intracellular	no	rs773693788	gnomAD Exomes	Random	4.02e-06	missense_variant	TM1	transmembrane
SLC22A5	5	131721067	132385375	c.700G>C	p.Gly234Arg	G234R	9	0.245924	2.21647	0.738822	sig	intracellular	yes	rs1457258524	gnomAD Exomes	East Asian	3.98e-06	missense_variant	TM5	transmembrane
SLC22A5	5	131726561	132390869	c.1232G>T	p.Gly411Val	G411V	9	0.62138	4.80669	1.60223	sig	intracellular	yes	NA	CTD patient	Clinical	0	missense_variant	TM9	transmembrane
SLC22A5	5	131714131	132378439	c.455G>A	p.Gly152Asp	G152D	9	1.46452	4.20376	1.40125	sig	intracellular	yes	rs747821417	gnomAD Exomes	Clinical	1.19e-05	missense_variant	TM2	transmembrane
SLC22A5	5	131728260	132392568	c.1403C>A	p.Thr468Lys	T468K	9	1.52	2.65621	0.885405	sig	intracellular	no	rs386134221	gnomAD Exomes,gnomAD Genomes	African	1.06e-05	missense_variant	TM11	transmembrane
SLC22A5	5	131705912	132370220	c.248G>T	p.Arg83Leu	R83L	9	1.76222	2.30857	0.769523	sig	intracellular	yes	rs72552726	gnomAD Exomes	Shared	0.000268193	missense_variant	EL1	extracellular
SLC22A5	5	131719898	132384206	c.557T>C	p.Leu186Pro	L186P	9	1.84333	1.75789	0.585963	sig	intracellular	yes	rs386134197	gnomAD Exomes	African	3.98e-06	missense_variant	TM3	transmembrane
SLC22A5	5	131728266	132392574	c.1409C>T	p.Ser470Phe	S470F	9	1.97889	3.09852	1.03284	sig	membrane	yes	rs386134222	gnomAD Exomes	South Asian	7.95e-06	missense_variant	TM11	transmembrane
SLC22A5	5	131728269	132392577	c.1412G>T	p.Arg471Leu	R471L	9	3.14667	3.86305	1.28768	sig	mixed	no	rs386134223	gnomAD Exomes	African	3.98e-06	missense_variant	TM11	transmembrane
SLC22A5	5	131719972	132384280	c.631T>C	p.Tyr211His	Y211H	9	3.33229	4.25858	1.41953	sig	mixed	yes	rs780314370	gnomAD Exomes	Clinical	3.98e-06	missense_variant	TM4	transmembrane
SLC22A5	5	131721158	132385466	c.791C>G	p.Thr264Arg	T264R	9	4.27556	2.49906	0.833018	sig	mixed	yes	rs201262157	gnomAD Exomes	European	3.18e-05	missense_variant	TM6	transmembrane
SLC22A5	5	131726393	132390701	c.1064C>T	p.Ser355Leu	S355L	9	4.93556	2.72049	0.906831	sig	intracellular	yes	rs1385634398	gnomAD Exomes	East Asian	7.95e-06	missense_variant	TM7	transmembrane
SLC22A5	5	131705841	132370149	c.177C>G	p.Ser59Arg	S59R	9	6.86444	4.469	1.48967	sig	intracellular	no	rs761687115	gnomAD Exomes	South Asian	4.25e-06	missense_variant	EL1	extracellular
SLC22A5	5	131705741	132370049	c.77G>A	p.Ser26Asn	S26N	9	7.28667	2.10345	0.70115	sig	mixed	yes	rs772578415	gnomAD Exomes	European	1.2e-05	missense_variant	TM1	transmembrane
SLC22A5	5	131705715	132370023	c.51C>G	p.Phe17Leu	F17L	9	7.43556	5.10556	1.70185	sig	intracellular	yes	rs11568520	gnomAD Exomes,gnomAD Genomes	East Asian	0.00012117	missense_variant	IL1	intracellular
SLC22A5	5	131726467	132390775	c.1138G>A	p.Ala380Thr	A380T	9	7.95983	12.7988	4.26626	sig	mixed	no	rs781417085	gnomAD Exomes	Latino	1.59e-05	missense_variant	TM8	transmembrane
SLC22A5	5	131705800	132370108	c.136C>T	p.Pro46Ser	P46S	9	8.74222	5.9928	1.9976	sig	intracellular	yes	rs202088921	gnomAD Exomes,gnomAD Genomes	Shared	0.000428206	missense_variant	EL1	extracellular
SLC22A5	5	131706005	132370313	c.341T>C	p.Leu114Pro	L114P	9	9.47432	3.60208	1.20069	sig	intracellular	no	rs11544587	gnomAD Genomes	Latino	3.19e-05	missense_variant	EL1	extracellular
SLC22A5	5	131719879	132384187	c.538C>G	p.Gln180Glu	Q180E	9	9.48667	2.77323	0.924411	sig	mixed	no	rs1437174685	gnomAD Exomes	East Asian	3.98e-06	missense_variant	TM3	transmembrane
SLC22A5	5	131721071	132385379	c.704T>G	p.Val235Gly	V235G	9	9.69	2.82057	0.940191	sig	membrane	no	rs796052034	gnomAD Genomes	European	3.19e-05	missense_variant	TM5	transmembrane
SLC22A5	5	131719987	132384295	c.646G>C	p.Val216Leu	V216L	9	9.99889	3.6472	1.21573	sig	membrane	yes	NA	CTD patient	Clinical	0	missense_variant	TM4	transmembrane
SLC22A5	5	131721095	132385403	c.728A>C	p.Tyr243Ser	Y243S	9	10.7078	5.46274	1.82091	sig	membrane	no	rs1321621475	gnomAD Exomes	Latino	1.19e-05	missense_variant	TM5	transmembrane
SLC22A5	5	131705707	132370015	c.43G>T	p.Gly15Trp	G15W	9	11.3768	6.96271	2.3209	sig	mixed	yes	rs267607052	gnomAD Exomes	South Asian	9.63e-05	missense_variant	IL1	intracellular
SLC22A5	5	131726414	132390722	c.1085C>T	p.Ser362Leu	S362L	9	12.7882	4.28933	1.42978	sig	mixed	yes	rs886042092	CTD patient	Clinical	0	missense_variant	TM7	transmembrane
SLC22A5	5	131705938	132370246	c.274T>G	p.Phe92Val	F92V	9	13.5489	3.88907	1.29636	sig	intracellular	no	rs1246873041	gnomAD Exomes	South Asian	5.57e-06	missense_variant	EL1	extracellular
SLC22A5	5	131705786	132370094	c.122T>G	p.Phe41Cys	F41C	9	14.1356	2.71161	0.903871	sig	intracellular	no	rs1335556134	gnomAD Exomes,gnomAD Genomes	European	1.44e-05	missense_variant	TM1	transmembrane
SLC22A5	5	131721046	132385354	c.679C>A	p.Arg227Ser	R227S	9	14.6197	6.04979	2.0166	sig	mixed	no	rs546902674	gnomAD Exomes	East Asian	3.98e-06	missense_variant	IL3	intracellular
SLC22A5	5	131705822	132370130	c.158C>G	p.Pro53Arg	P53R	9	15.3827	10.7685	3.58949	sig	intracellular	no	rs373077213	gnomAD Exomes	African	4.18e-06	missense_variant	EL1	extracellular
SLC22A5	5	131721164	132385472	c.797C>T	p.Pro266Leu	P266L	9	15.3829	4.71482	1.57161	sig	intracellular	yes	rs538372785	gnomAD Exomes	Clinical	4.38e-05	missense_variant	TM6	transmembrane
SLC22A5	5	131728268	132392576	c.1411C>T	p.Arg471Cys	R471C	9	15.4451	4.66717	1.55572	sig	membrane	yes	rs749282641	gnomAD Exomes	Clinical	7.95e-06	missense_variant	TM11	transmembrane
SLC22A5	5	131726428	132390736	c.1099A>G	p.Asn367Asp	N367D	9	16.3478	7.03068	2.34356	sig	membrane	no	rs750162911	gnomAD Exomes	Random	3.98e-06	missense_variant	EL4	extracellular
SLC22A5	5	131719870	132384178	c.529A>G	p.Met177Val	M177V	9	16.3689	6.86746	2.28915	sig	mixed	yes	rs145068530	gnomAD Exomes,gnomAD Genomes	African	8.13e-05	missense_variant	TM3	transmembrane
SLC22A5	5	131705669	132369977	c.5G>C	p.Arg2Pro	R2P	9	17.0667	6.96542	2.32181	sig	mixed	no	rs773282630	gnomAD Exomes,gnomAD Genomes	European	3.22e-05	missense_variant	IL1	intracellular
SLC22A5	5	131705708	132370016	c.44G>A	p.Gly15Glu	G15E	9	18.2378	4.28446	1.42815	sig	intracellular	no	rs751129547	gnomAD Exomes	South Asian	8.03e-06	missense_variant	IL1	intracellular
SLC22A5	5	131706035	132370343	c.371A>G	p.Tyr124Cys	Y124C	9	19.7422	6.94034	2.31345	sig	intracellular	yes	rs762126547	gnomAD Exomes	South Asian	8.34e-06	missense_variant	EL1	extracellular
SLC22A5	5	131726435	132390743	c.1106A>C	p.His369Pro	H369P	9	21.4489	6.85896	2.28632	sig	membrane	no	rs756015838	gnomAD Exomes	South Asian	1.19e-05	missense_variant	EL4	extracellular
SLC22A5	5	131705884	132370192	c.220G>C	p.Gly74Arg	G74R	9	23.5033	9.28123	3.09374	sig	mixed	no	rs1228158561	gnomAD Exomes	Random	4.88e-06	missense_variant	EL1	extracellular
SLC22A5	5	131706028	132370336	c.364G>T	p.Asp122Tyr	D122Y	9	25.7478	19.6762	6.55875	sig	intracellular	yes	rs201082652	gnomAD Exomes,gnomAD Genomes	Shared	0.000390001	missense_variant	EL1	extracellular
SLC22A5	5	131705951	132370259	c.287G>C	p.Gly96Ala	G96A	9	26.3667	8.00884	2.66961	sig	intracellular	yes	rs377767450	gnomAD Exomes,gnomAD Genomes	European	0.000374317	missense_variant	EL1	extracellular
SLC22A5	5	131721136	132385444	c.769C>T	p.Arg257Trp	R257W	9	26.7444	4.95282	1.65094	sig	intracellular	yes	rs386134203	gnomAD Exomes,gnomAD Genomes	European	4.24e-05	missense_variant	EL3	extracellular
SLC22A5	5	131706055	132370363	c.391G>A	p.Glu131Lys	E131K	9	27.2009	4.90144	1.63381	sig	intracellular	no	rs1321705165	gnomAD Exomes	European	1.68e-05	missense_variant	EL1	extracellular
SLC22A5	5	131728251	132392559	c.1394T>G	p.Val465Gly	V465G	9	28.38	7.2149	2.40497	sig	intracellular	no	rs917270911	gnomAD Exomes	Latino	1.19e-05	missense_variant	TM11	transmembrane
SLC22A5	5	131705968	132370276	c.304G>A	p.Asp102Asn	D102N	9	29.0296	8.25471	2.75157	sig	intracellular	no	rs1386058037	gnomAD Exomes	South Asian	1.36e-05	missense_variant	EL1	extracellular
SLC22A5	5	131705855	132370163	c.191A>T	p.Asn64Ile	N64I	9	29.0756	8.89645	2.96548	sig	intracellular	no	rs749914366	gnomAD Exomes	East Asian	8.65e-06	missense_variant	EL1	extracellular
SLC22A5	5	131719970	132384278	c.629A>G	p.Asn210Ser	N210S	9	32.8878	7.66637	2.55546	sig	mixed	yes	rs386134198	gnomAD Exomes	European	1.99e-05	missense_variant	TM4	transmembrane
SLC22A5	5	131721167	132385475	c.800G>A	p.Gly267Glu	G267E	9	33.1733	13.5324	4.51078	sig	mixed	no	rs775430253	gnomAD Exomes	African	1.59e-05	missense_variant	TM6	transmembrane
SLC22A5	5	131719982	132384290	c.641C>T	p.Ala214Val	A214V	9	35.0767	6.83801	2.27934	sig	membrane	yes	rs386134199	gnomAD Exomes	Shared	0.000723681	missense_variant	TM4	transmembrane
SLC22A5	5	131721167	132385475	c.800G>C	p.Gly267Ala	G267A	9	35.4011	15.8576	5.28587	sig	membrane	no	rs775430253	gnomAD Exomes	Latino	6.36e-05	missense_variant	TM6	transmembrane
SLC22A5	5	131722758	132387066	c.866G>A	p.Arg289Gln	R289Q	9	35.5378	6.78478	2.26159	sig	intracellular	no	rs756260416	gnomAD Exomes	South Asian	1.99e-05	missense_variant	IL4	intracellular
SLC22A5	5	131705836	132370144	c.172C>G	p.Leu58Val	L58V	9	35.5611	6.21147	2.07049	sig	intracellular	no	rs1197467373	gnomAD Exomes	Random	4.21e-06	missense_variant	EL1	extracellular
SLC22A5	5	131705723	132370031	c.59T>A	p.Leu20His	L20H	9	36.1344	5.84698	1.94899	sig	mixed	yes	rs144020613	gnomAD Exomes,gnomAD Genomes	Shared	0.00125066	missense_variant	IL1	intracellular
SLC22A5	5	131722742	132387050	c.850C>T	p.Leu284Phe	L284F	9	36.7078	7.76978	2.58993	sig	intracellular	no	rs150278881	gnomAD Exomes	African	7.95e-06	missense_variant	IL4	intracellular
SLC22A5	5	131705887	132370195	c.223C>A	p.Arg75Ser	R75S	9	36.9644	21.7814	7.26046	sig	mixed	no	rs747338063	gnomAD Exomes	South Asian	4.96e-06	missense_variant	EL1	extracellular
SLC22A5	5	131705846	132370154	c.182C>T	p.Ala61Val	A61V	9	37.5744	16.9206	5.64021	sig	mixed	no	rs767419997	gnomAD Exomes	East Asian	2.14e-05	missense_variant	EL1	extracellular
SLC22A5	5	131705953	132370261	c.289C>G	p.Leu97Val	L97V	9	38.5567	10.4861	3.49536	sig	intracellular	no	rs749314368	gnomAD Exomes	East Asian	2.02e-05	missense_variant	EL1	extracellular
SLC22A5	5	131705861	132370169	c.197C>T	p.Thr66Ile	T66I	9	38.8878	10.0539	3.3513	sig	mixed	no	rs1169005119	gnomAD Exomes	South Asian	8.82e-06	missense_variant	EL1	extracellular
SLC22A5	5	131728202	132392510	c.1345T>G	p.Tyr449Asp	Y449D	9	40.3767	12.7303	4.24342	sig	mixed	yes	rs11568514	gnomAD Exomes,gnomAD Genomes	Shared	0.000335848	missense_variant	TM10	transmembrane
SLC22A5	5	131705858	132370166	c.194A>T	p.His65Leu	H65L	9	41.1611	13.3265	4.44217	sig	mixed	no	rs755634551	gnomAD Exomes	Latino	4.37e-06	missense_variant	EL1	extracellular
SLC22A5	5	131726567	132390875	c.1238T>G	p.Val413Gly	V413G	9	41.5289	11.7394	3.91313	sig	membrane	no	rs1224278173	gnomAD Exomes	Latino	1.59e-05	missense_variant	TM9	transmembrane
SLC22A5	5	131724677	132388985	c.1016A>G	p.Asn339Ser	N339S	9	42.1244	13.8108	4.6036	sig	intracellular	no	rs752838947	gnomAD Exomes	South Asian	1.59e-05	missense_variant	IL4	intracellular
SLC22A5	5	131705936	132370244	c.272A>G	p.Asn91Ser	N91S	9	42.3209	8.40658	2.80219	sig	mixed	yes	rs546442503	gnomAD Exomes,gnomAD Genomes	Clinical	5.22e-05	missense_variant	EL1	extracellular
SLC22A5	5	131705690	132369998	c.26C>T	p.Ala9Val	A9V	9	42.6889	11.4461	3.81536	sig	mixed	no	rs753998904	gnomAD Exomes	East Asian	8.03e-06	missense_variant	IL1	intracellular
SLC22A5	5	131729392	132393700	c.1475A>G	p.Tyr492Cys	Y492C	9	43.7813	10.1352	3.3784	sig	membrane	no	rs1413377442	gnomAD Genomes	European	3.19e-05	missense_variant	TM12	transmembrane
SLC22A5	5	131714172	132378480	c.496A>G	p.Arg166Gly	R166G	9	44.3573	11.3305	3.77683	sig	membrane	no	rs775861079	gnomAD Exomes	Latino	1.19e-05	missense_variant	IL2	intracellular
SLC22A5	5	131714104	132378412	c.428C>T	p.Pro143Leu	P143L	8	46.0325	9.95492	3.5196	sig	mixed	yes	rs1178584184	gnomAD Exomes	East Asian	7.95e-06	missense_variant	TM2	transmembrane
SLC22A5	5	131728167	132392475	c.1310T>C	p.Phe437Ser	F437S	9	46.0705	10.4369	3.47897	sig	membrane	no	rs1335183542	gnomAD Exomes	South Asian	7.95e-06	missense_variant	TM10	transmembrane
SLC22A5	5	131728199	132392507	c.1342G>A	p.Val448Met	V448M	9	46.4711	9.37189	3.12396	sig	membrane	no	rs386134219	gnomAD Exomes,gnomAD Genomes	East Asian	1.06e-05	missense_variant	TM10	transmembrane
SLC22A5	5	131705918	132370226	c.254G>A	p.Arg85Gln	R85Q	9	47.1767	10.9171	3.63903	sig	mixed	no	rs761608940	gnomAD Exomes	Random	5.51e-05	missense_variant	EL1	extracellular
SLC22A5	5	131726591	132390899	c.1262C>T	p.Pro421Leu	P421L	9	47.3099	18.1616	6.05385	sig	membrane	no	rs1436718402	gnomAD Genomes	European	6.37e-05	missense_variant	TM9	transmembrane
SLC22A5	5	131705767	132370075	c.103A>G	p.Thr35Ala	T35A	9	50.0211	12.5752	4.19172	sig	intracellular	no	rs776965130	gnomAD Exomes	South Asian	8.08e-06	missense_variant	TM1	transmembrane
SLC22A5	5	131705835	132370143	c.171C>G	p.Asn57Lys	N57K	9	50.6178	21.7775	7.25916	sig	mixed	no	rs1354240252	gnomAD Exomes,gnomAD Genomes	African	7.43e-06	missense_variant	EL1	extracellular
SLC22A5	5	131705945	132370253	c.281C>T	p.Ala94Val	A94V	9	51.1278	17.2391	5.74638	sig	membrane	no	rs1254099888	gnomAD Exomes	Random	5.4e-06	missense_variant	EL1	extracellular
SLC22A5	5	131705698	132370006	c.34G>A	p.Gly12Ser	G12S	9	52.1733	9.94039	3.31346	sig	mixed	yes	rs139203363	gnomAD Exomes,gnomAD Genomes	Shared	0.000695252	missense_variant	IL1	intracellular
SLC22A5	5	131728181	132392489	c.1324G>A	p.Ala442Thr	A442T	9	52.9633	11.9702	3.99007	sig	membrane	no	rs369179457	gnomAD Exomes,gnomAD Genomes	Random	1.06e-05	missense_variant	TM10	transmembrane
SLC22A5	5	131714073	132378381	c.397A>C	p.Asn133His	N133H	9	52.9733	13.6426	4.54753	sig	intracellular	no	rs1268928609	gnomAD Exomes,gnomAD Genomes	Latino	1.06e-05	missense_variant	EL1	extracellular
SLC22A5	5	131722745	132387053	c.853A>T	p.Ile285Phe	I285F	9	53.7667	16.404	5.46801	sig	mixed	no	rs1489260087	gnomAD Genomes	European	6.37e-05	missense_variant	IL4	intracellular
SLC22A5	5	131714152	132378460	c.476T>C	p.Ile159Thr	I159T	9	54.5167	14.601	4.86702	sig	mixed	no	rs770393286	gnomAD Exomes	East Asian	3.98e-06	missense_variant	TM2	transmembrane
SLC22A5	5	131726528	132390836	c.1199G>A	p.Arg400His	R400H	9	54.8633	26.5835	8.86116	insig	mixed	no	rs371219688	gnomAD Exomes,gnomAD Genomes	Random	4.24e-05	missense_variant	IL5	intracellular
SLC22A5	5	131705899	132370207	c.235C>A	p.His79Asn	H79N	9	55.1622	9.54817	3.18272	sig	mixed	no	rs1199540482	gnomAD Exomes	African	5.05e-06	missense_variant	EL1	extracellular
SLC22A5	5	131719946	132384254	c.605T>C	p.Leu202Pro	L202P	9	55.8786	20.1406	6.71352	sig	membrane	yes	rs142447950	gnomAD Exomes,gnomAD Genomes	Clinical	0.00013432	missense_variant	TM4	transmembrane
SLC22A5	5	131714088	132378396	c.412G>T	p.Asp138Tyr	D138Y	9	56.7344	6.26599	2.08866	sig	intracellular	no	rs534336326	gnomAD Exomes	South Asian	2.39e-05	missense_variant	EL1	extracellular
SLC22A5	5	131724679	132388987	c.1018A>T	p.Ile340Phe	I340F	9	57.5344	11.4027	3.80091	sig	mixed	no	rs777576712	gnomAD Exomes	South Asian	7.95e-06	missense_variant	IL4	intracellular
SLC22A5	5	131705989	132370297	c.325G>C	p.Glu109Gln	E109Q	9	58.2	4.67741	1.55914	sig	mixed	no	rs1254200528	gnomAD Exomes	South Asian	4.22e-06	missense_variant	EL1	extracellular
SLC22A5	5	131722784	132387092	c.892C>G	p.Arg298Gly	R298G	9	60.7289	25.2261	8.4087	insig	mixed	no	rs755114089	gnomAD Exomes	Random	3.98e-06	missense_variant	IL4	intracellular
SLC22A5	5	131729451	132393759	c.1534A>G	p.Ser512Gly	S512G	9	60.9644	19.1314	6.37713	sig	intracellular	no	rs1306868303	gnomAD Exomes	Latino	7.95e-06	missense_variant	IL7	intracellular
SLC22A5	5	131706032	132370340	c.368T>G	p.Val123Gly	V123G	9	61.5611	5.89885	1.96628	sig	membrane	yes	rs748605096	gnomAD Exomes	Random	4.16e-06	missense_variant	EL1	extracellular
SLC22A5	5	131724661	132388969	c.1000C>G	p.Leu334Val	L334V	9	61.69	16.9891	5.66304	sig	membrane	no	rs1209811452	gnomAD Exomes	African	3.98e-06	missense_variant	IL4	intracellular
SLC22A5	5	131714106	132378414	c.430C>T	p.Leu144Phe	L144F	9	62.0367	2.83934	0.946445	sig	membrane	yes	rs10040427	gnomAD Exomes,gnomAD Genomes	Shared	0.00746564	missense_variant	TM2	transmembrane
SLC22A5	5	131719954	132384262	c.613A>C	p.Met205Leu	M205L	9	63.6456	23.9667	7.9889	insig	mixed	no	rs1322301830	gnomAD Genomes	African	3.18e-05	missense_variant	TM4	transmembrane
SLC22A5	5	131729437	132393745	c.1520T>C	p.Leu507Ser	L507S	9	63.8956	21.1359	7.0453	insig	mixed	yes	rs1157198543	gnomAD Genomes	European	3.18e-05	missense_variant	TM12	transmembrane
SLC22A5	5	131729496	132393804	c.1579G>C	p.Val527Leu	V527L	9	63.9118	13.9132	4.63774	sig	membrane	no	rs145792427	gnomAD Exomes,gnomAD Genomes	Shared	0.000279375	missense_variant	IL7	intracellular
SLC22A5	5	131719886	132384194	c.545G>T	p.Gly182Val	G182V	9	66.2956	9.29499	3.09833	sig	membrane	no	rs767792700	gnomAD Exomes	East Asian	7.95e-06	missense_variant	TM3	transmembrane
SLC22A5	5	131728217	132392525	c.1360T>C	p.Tyr454His	Y454H	9	66.3611	17.863	5.95434	insig	membrane	no	rs766555353	gnomAD Exomes,gnomAD Genomes	European	1.77e-05	missense_variant	IL6	intracellular
SLC22A5	5	131722717	132387025	c.825G>T	p.Trp275Cys	W275C	9	66.8034	3.8376	1.2792	sig	mixed	no	rs386134207	gnomAD Exomes	African	3.98e-06	missense_variant	TM6	transmembrane
SLC22A5	5	131721137	132385445	c.770G>A	p.Arg257Gln	R257Q	9	67.8044	19.3023	6.43409	insig	mixed	no	rs148989838	gnomAD Exomes,gnomAD Genomes	Random	1.77e-05	missense_variant	EL3	extracellular
SLC22A5	5	131714151	132378459	c.475A>C	p.Ile159Leu	I159L	9	68.3733	14.0212	4.67372	sig	mixed	no	rs1358453861	gnomAD Exomes	African	3.98e-06	missense_variant	TM2	transmembrane
SLC22A5	5	131705909	132370217	c.245G>T	p.Arg82Leu	R82L	9	68.7078	5.18213	1.72738	sig	intracellular	no	rs986913287	gnomAD Exomes	African	1.04e-05	missense_variant	EL1	extracellular
SLC22A5	5	131728203	132392511	c.1346A>G	p.Tyr449Cys	Y449C	9	69.9633	20.9012	6.96705	insig	mixed	no	rs1183338050	gnomAD Exomes	Random	3.98e-06	missense_variant	TM10	transmembrane
SLC22A5	5	131729422	132393730	c.1505C>T	p.Thr502Ile	T502I	9	70.4889	10.4913	3.49709	sig	membrane	no	rs750468729	gnomAD Exomes	Random	3.98e-06	missense_variant	TM12	transmembrane
SLC22A5	5	131705881	132370189	c.217G>A	p.Asp73Asn	D73N	9	71.9522	11.6293	3.87643	sig	membrane	no	rs778137386	gnomAD Exomes	East Asian	4.83e-06	missense_variant	EL1	extracellular
SLC22A5	5	131719916	132384224	c.575A>G	p.Asn192Ser	N192S	9	72.0222	21.3845	7.12817	insig	membrane	no	rs1189776349	gnomAD Exomes	Random	7.95e-06	missense_variant	TM3	transmembrane
SLC22A5	5	131724698	132389006	c.1037T>C	p.Met346Thr	M346T	9	72.07	9.28337	3.09446	sig	mixed	no	rs769158441	gnomAD Exomes	South Asian	2.39e-05	missense_variant	TM7	transmembrane
SLC22A5	5	131729450	132393758	c.1533G>C	p.Glu511Asp	E511D	9	72.3478	14.0798	4.69326	sig	membrane	no	rs748111365	gnomAD Exomes,gnomAD Genomes	European	2.47e-05	missense_variant	IL7	intracellular
SLC22A5	5	131729933	132394241	c.1643G>A	p.Arg548Lys	R548K	9	72.4067	22.8871	7.62903	insig	membrane	no	rs150775371	gnomAD Exomes,gnomAD Genomes	Shared	0.00020504	missense_variant	IL7	intracellular
SLC22A5	5	131721053	132385361	c.686T>C	p.Ile229Thr	I229T	9	72.8522	12.5642	4.18806	sig	mixed	no	rs749680475	gnomAD Exomes	East Asian	7.95e-06	missense_variant	IL3	intracellular
SLC22A5	5	131722794	132387102	c.902C>G	p.Ala301Gly	A301G	9	72.8767	15.7284	5.2428	insig	mixed	no	rs72552730	gnomAD Genomes	East Asian	3.19e-05	missense_variant	IL4	intracellular
SLC22A5	5	131719933	132384241	c.592G>T	p.Val198Leu	V198L	9	73.3744	10.4107	3.47024	sig	membrane	no	rs757979350	gnomAD Exomes	Random	3.98e-06	missense_variant	TM4	transmembrane
SLC22A5	5	131724622	132388930	c.961C>G	p.Leu321Val	L321V	9	73.7544	16.8995	5.63317	insig	membrane	no	rs761264590	gnomAD Exomes	European	1.59e-05	missense_variant	IL4	intracellular
SLC22A5	5	131719903	132384211	c.562A>G	p.Ile188Val	I188V	9	73.7944	6.22167	2.07389	sig	membrane	no	rs777207671	gnomAD Exomes	East Asian	3.98e-06	missense_variant	TM3	transmembrane
SLC22A5	5	131705779	132370087	c.115T>G	p.Ser39Ala	S39A	9	74.5467	6.32669	2.1089	sig	mixed	no	rs544332057	gnomAD Exomes	Latino	4.05e-05	missense_variant	TM1	transmembrane
SLC22A5	5	131719913	132384221	c.572A>G	p.Lys191Arg	K191R	9	74.76	9.62932	3.20977	sig	mixed	no	rs200290813	gnomAD Exomes	Shared	0.000198818	missense_variant	TM3	transmembrane
SLC22A5	5	131722826	132387134	c.934A>G	p.Ile312Val	I312V	9	74.9711	13.7118	4.57062	insig	membrane	yes	rs77300588	gnomAD Exomes,gnomAD Genomes	Shared	0.000862618	missense_variant	IL4	intracellular
SLC22A5	5	131726578	132390886	c.1249A>G	p.Met417Val	M417V	9	74.9922	7.95292	2.65097	sig	membrane	no	rs139775414	gnomAD Exomes,gnomAD Genomes	Shared	0.00124826	missense_variant	TM9	transmembrane
SLC22A5	5	131719885	132384193	c.544G>T	p.Gly182Cys	G182C	9	77.24	13.1094	4.36979	insig	mixed	no	rs1447298044	gnomAD Genomes	European	3.18e-05	missense_variant	TM3	transmembrane
SLC22A5	5	131721052	132385360	c.685A>C	p.Ile229Leu	I229L	9	77.3422	16.9299	5.64332	insig	membrane	no	rs780840380	gnomAD Exomes	Latino	1.99e-05	missense_variant	IL3	intracellular
SLC22A5	5	131729911	132394219	c.1621A>T	p.Met541Leu	M541L	9	77.6644	9.69994	3.23331	sig	mixed	no	rs758158685	gnomAD Exomes	Latino	1.19e-05	missense_variant	IL7	intracellular
SLC22A5	5	131706027	132370335	c.363G>T	p.Gln121His	Q121H	9	78	8.85448	2.95149	sig	mixed	no	rs758991830	gnomAD Exomes	Random	1.66e-05	missense_variant	EL1	extracellular
SLC22A5	5	131705953	132370261	c.289C>A	p.Leu97Met	L97M	9	78.3511	13.0134	4.3378	insig	mixed	no	rs749314368	gnomAD Exomes	South Asian	5.05e-06	missense_variant	EL1	extracellular
SLC22A5	5	131705828	132370136	c.164C>T	p.Ala55Val	A55V	9	80.0956	5.89593	1.96531	sig	membrane	no	rs763951604	gnomAD Exomes	Latino	4.19e-06	missense_variant	EL1	extracellular
SLC22A5	5	131705668	132369976	c.4C>G	p.Arg2Gly	R2G	9	80.9089	15.651	5.21699	insig	mixed	no	rs762330138	gnomAD Exomes	East Asian	1.61e-05	missense_variant	IL1	intracellular
SLC22A5	5	131729380	132393688	c.1463G>A	p.Arg488His	R488H	9	81.2544	9.85632	3.28544	insig	membrane	no	rs28383481	gnomAD Exomes,gnomAD Genomes	Shared	0.00319278	missense_variant	EL6	extracellular
SLC22A5	5	131719914	132384222	c.573G>T	p.Lys191Asn	K191N	9	81.3956	15.4629	5.15429	insig	membrane	no	rs765204844	gnomAD Exomes,gnomAD Genomes	East Asian	8.84e-05	missense_variant	TM3	transmembrane
SLC22A5	5	131728298	132392606	c.1441G>A	p.Val481Ile	V481I	9	81.4867	64.7879	21.596	insig	mixed	no	rs11568513	gnomAD Exomes,gnomAD Genomes	Shared	0.000696995	missense_variant	TM11	transmembrane
SLC22A5	5	131705692	132370000	c.28T>C	p.Phe10Leu	F10L	9	82.4078	11.9812	3.99374	insig	membrane	no	rs759420042	gnomAD Exomes	Random	8.03e-06	missense_variant	IL1	intracellular
SLC22A5	5	131729379	132393687	c.1462C>G	p.Arg488Gly	R488G	9	82.7889	16.9468	5.64892	insig	membrane	no	rs377216516	gnomAD Exomes	South Asian	7.95e-06	missense_variant	EL6	extracellular
SLC22A5	5	131728151	132392459	c.1294G>C	p.Val432Leu	V432L	9	84.1056	7.31999	2.44	sig	membrane	no	rs1336502785	gnomAD Genomes	African	3.18e-05	missense_variant	TM10	transmembrane
SLC22A5	5	131729469	132393777	c.1552C>T	p.Pro518Ser	P518S	9	84.5933	22.0751	7.35838	insig	membrane	no	rs768925240	gnomAD Exomes	Random	3.98e-06	missense_variant	IL7	intracellular
SLC22A5	5	131722826	132387134	c.934A>C	p.Ile312Leu	I312L	9	84.6244	21.1681	7.05604	insig	membrane	no	rs77300588	gnomAD Genomes	European	3.19e-05	missense_variant	IL4	intracellular
SLC22A5	5	131722796	132387104	c.904A>G	p.Lys302Glu	K302E	9	85.1189	14.0091	4.66969	insig	membrane	no	rs75783492	gnomAD Exomes,gnomAD Genomes	Shared	0.000463107	missense_variant	IL4	intracellular
SLC22A5	5	131729899	132394207	c.1609A>G	p.Ser537Gly	S537G	9	85.1756	23.697	7.89901	insig	membrane	no	rs1180267143	gnomAD Genomes	Latino	3.18e-05	missense_variant	IL7	intracellular
SLC22A5	5	131705933	132370241	c.269C>T	p.Ala90Val	A90V	9	86.1111	8.19118	2.73039	insig	membrane	no	rs764805645	gnomAD Exomes	Latino	1.13e-05	missense_variant	EL1	extracellular
SLC22A5	5	131729935	132394243	c.1645C>T	p.Pro549Ser	P549S	9	86.3244	31.4503	10.4834	insig	mixed	yes	rs11568525	gnomAD Exomes,gnomAD Genomes	Shared	0.00737072	missense_variant	IL7	intracellular
SLC22A5	5	131729436	132393744	c.1519T>G	p.Leu507Val	L507V	9	88.1767	11.2519	3.75063	insig	membrane	no	rs754704279	gnomAD Exomes	Random	7.95e-06	missense_variant	TM12	transmembrane
SLC22A5	5	131729469	132393777	c.1552C>G	p.Pro518Ala	P518A	9	90.8622	21.6551	7.21836	insig	membrane	no	rs768925240	gnomAD Genomes	Random	3.18e-05	missense_variant	IL7	intracellular
SLC22A5	5	131729880	132394188	c.1590G>T	p.Met530Ile	M530I	9	92.1622	12.1403	4.04676	insig	membrane	no	rs148233131	gnomAD Exomes,gnomAD Genomes	Shared	0.00116352	missense_variant	IL7	intracellular
SLC22A5	5	131726587	132390895	c.1258G>C	p.Val420Leu	V420L	9	94.1133	12.3221	4.10735	insig	membrane	no	rs535222699	gnomAD Genomes	European	3.18e-05	missense_variant	TM9	transmembrane
SLC22A5	5	131729438	132393746	c.1521G>C	p.Leu507Phe	L507F	9	96.6644	26.9502	8.98339	insig	membrane	no	rs778716973	gnomAD Exomes	Latino	1.99e-05	missense_variant	TM12	transmembrane
SLC22A5	5	131729368	132393676	c.1451G>T	p.Gly484Val	G484V	9	98.3689	15.4265	5.14218	insig	membrane	yes	rs28383480	gnomAD Exomes,gnomAD Genomes	Shared	0.000494997	missense_variant	EL6	extracellular
SLC22A5	5	131729921	132394229	c.1631A>T	p.Asp544Val	D544V	9	100.718	18.8218	6.27393	insig	mixed	no	rs764068991	gnomAD Exomes,gnomAD Genomes	African	7.07e-06	missense_variant	IL7	intracellular
SLC22A5	5	131726445	132390753	c.1116C>G	p.Ile372Met	I372M	9	101.938	20.7394	6.91312	insig	mixed	no	rs753461448	gnomAD Exomes	Latino	7.95e-06	missense_variant	EL4	extracellular
SLC22A5	5	131724671	132388979	c.1010C>T	p.Thr337Ile	T337I	9	105.102	29.9014	9.96714	insig	mixed	no	rs142479732	gnomAD Exomes,gnomAD Genomes	African	6.72e-05	missense_variant	IL4	intracellular
SLC22A5	5	131721181	132385489	c.814G>C	p.Ala272Pro	A272P	9	105.15	22.4545	7.48484	insig	membrane	no	rs1386267168	gnomAD Genomes	African	3.19e-05	missense_variant	TM6	transmembrane
SLC22A5	5	131728157	132392465	c.1300G>C	p.Val434Leu	V434L	9	109.026	27.1027	9.03424	insig	membrane	no	rs1431775821	gnomAD Genomes	African	3.18e-05	missense_variant	TM10	transmembrane
SLC22A5	5	131729503	132393811	c.1586G>T	p.Gly529Val	G529V	9	109.435	13.8966	4.6322	insig	membrane	no	rs201307440	gnomAD Exomes,gnomAD Genomes	African	1.41e-05	missense_variant	IL7	intracellular
SLC22A5	5	131724696	132389004	c.1035C>G	p.Ile345Met	I345M	9	110.519	23.0141	7.67136	insig	membrane	no	rs780982778	gnomAD Exomes	Latino	1.59e-05	missense_variant	TM7	transmembrane
SLC22A5	5	131729485	132393793	c.1568A>G	p.Gln523Arg	Q523R	9	110.68	14.7706	4.92353	insig	mixed	no	rs28383482	gnomAD Exomes,gnomAD Genomes	European	3.18e-05	missense_variant	IL7	intracellular
SLC22A5	5	131714091	132378399	c.415G>A	p.Asp139Asn	D139N	9	115.505	15.2429	5.08096	insig	membrane	yes	rs577131769	gnomAD Exomes,gnomAD Genomes	Clinical	0.000113116	missense_variant	EL1	extracellular
SLC22A5	5	131726471	132390779	c.1142T>C	p.Met381Thr	M381T	9	116.47	16.4931	5.4977	insig	mixed	no	rs149730454	gnomAD Exomes,gnomAD Genomes	Shared	0.000190892	missense_variant	TM8	transmembrane

## Sheet: Dataset S2
Variant	mean_pred	deleterious (<20% function)
A142C	0.532079	0
A142D	0.749715	0
A142E	0.860895	0
A142F	0.5372	0
A142G	0.968712	0
A142H	0.663937	0
A142I	0.909044	0
A142K	0.886549	0
A142L	0.828152	0
A142M	0.830804	0
A142N	0.928652	0
A142P	0.887845	0
A142Q	0.879465	0
A142R	0.83361	0
A142S	0.946998	0
A142T	0.966875	0
A142V	0.951905	0
A142W	0.366571	0
A142Y	0.538876	0
A213C	0.742097	0
A213D	0.178921	1
A213E	0.133674	1
A213F	0.300716	0
A213G	0.73119	0
A213H	0.0775152	1
A213I	0.838713	0
A213K	0.0529569	1
A213L	0.550049	0
A213M	0.53941	0
A213N	0.270447	0
A213P	0.46354	0
A213Q	0.214766	1
A213R	0.0994864	1
A213S	0.878321	0
A213T	0.872491	0
A213V	0.95063	0
A213W	0.0914722	1
A213Y	0.133325	1
A214C	0.673008	0
A214D	0.195989	1
A214E	0.186766	1
A214F	0.2745	0
A214G	0.809543	0
A214H	0.16691	1
A214I	0.510206	0
A214K	0.0865109	1
A214L	0.470574	0
A214M	0.517254	0
A214N	0.30848	0
A214P	0.319977	0
A214Q	0.172621	1
A214R	0.0969237	1
A214S	0.829609	0
A214T	0.753102	0
A214V	0.738234	0
A214W	0.0825081	1
A214Y	0.151231	1
A240C	0.606993	0
A240D	0.300922	0
A240E	0.156274	1
A240F	0.160454	1
A240G	0.830196	0
A240H	0.0782656	1
A240I	0.494631	0
A240K	0.0658447	1
A240L	0.241487	1
A240M	0.281801	0
A240N	0.276623	0
A240P	0.488775	0
A240Q	0.107031	1
A240R	0.0739296	1
A240S	0.914835	0
A240T	0.833334	0
A240V	0.720336	0
A240W	0.0619043	1
A240Y	0.0670547	1
A250C	0.391089	0
A250D	0.26149	1
A250E	0.205675	1
A250F	0.286568	0
A250G	0.895476	0
A250H	0.115248	1
A250I	0.299321	0
A250K	0.0479353	1
A250L	0.286365	0
A250M	0.317965	0
A250N	0.170692	1
A250P	0.262603	1
A250Q	0.0802851	1
A250R	0.10635	1
A250S	0.772247	0
A250T	0.646475	0
A250V	0.60369	0
A250W	0.129733	1
A250Y	0.146521	1
A262C	0.79008	0
A262D	0.202965	1
A262E	0.252089	1
A262F	0.672473	0
A262G	0.883396	0
A262H	0.0987895	1
A262I	0.854699	0
A262K	0.132338	1
A262L	0.801642	0
A262M	0.670016	0
A262N	0.175334	1
A262P	0.655978	0
A262Q	0.12524	1
A262R	0.116592	1
A262S	0.894943	0
A262T	0.94048	0
A262V	0.946294	0
A262W	0.32349	0
A262Y	0.361247	0
A272C	0.960899	0
A272D	0.450121	0
A272E	0.480437	0
A272F	0.969579	0
A272G	0.951509	0
A272H	0.733647	0
A272I	0.977126	0
A272K	0.474078	0
A272L	0.987999	0
A272M	0.93769	0
A272N	0.668916	0
A272P	0.995997	0
A272Q	0.663349	0
A272R	0.603176	0
A272S	0.973352	0
A272T	0.966144	0
A272V	0.983638	0
A272W	0.813956	0
A272Y	0.814632	0
A27C	0.719119	0
A27D	0.208816	1
A27E	0.167808	1
A27F	0.845991	0
A27G	0.709959	0
A27H	0.135856	1
A27I	0.899303	0
A27K	0.199489	1
A27L	0.930464	0
A27M	0.797436	0
A27N	0.167602	1
A27P	0.453452	0
A27Q	0.267636	0
A27R	0.149181	1
A27S	0.867576	0
A27T	0.856926	0
A27V	0.91938	0
A27W	0.419565	0
A27Y	0.454167	0
A293C	0.512036	0
A293D	0.144456	1
A293E	0.21506	1
A293F	0.215293	1
A293G	0.751192	0
A293H	0.0728281	1
A293I	0.377434	0
A293K	0.0834212	1
A293L	0.356344	0
A293M	0.365111	0
A293N	0.117464	1
A293P	0.293173	0
A293Q	0.098622	1
A293R	0.0685788	1
A293S	0.755711	0
A293T	0.720342	0
A293V	0.762583	0
A293W	0.12129	1
A293Y	0.104584	1
A300C	0.748063	0
A300D	0.230848	1
A300E	0.36885	0
A300F	0.611544	0
A300G	0.780768	0
A300H	0.192204	1
A300I	0.855293	0
A300K	0.215721	1
A300L	0.572446	0
A300M	0.807649	0
A300N	0.279704	0
A300P	0.276325	0
A300Q	0.16733	1
A300R	0.154897	1
A300S	0.814013	0
A300T	0.768807	0
A300V	0.84478	0
A300W	0.225056	1
A300Y	0.367106	0
A301C	0.653201	0
A301D	0.354388	0
A301E	0.647926	0
A301F	0.288238	0
A301G	0.82295	0
A301H	0.223813	1
A301I	0.541371	0
A301K	0.327225	0
A301L	0.579167	0
A301M	0.534676	0
A301N	0.343866	0
A301P	0.268396	0
A301Q	0.399347	0
A301R	0.376661	0
A301S	0.867612	0
A301T	0.697815	0
A301V	0.732837	0
A301W	0.242664	1
A301Y	0.204752	1
A303C	0.977265	0
A303D	0.966806	0
A303E	0.981496	0
A303F	0.989064	0
A303G	0.976997	0
A303H	0.97012	0
A303I	0.996704	0
A303K	0.993972	0
A303L	0.992778	0
A303M	0.99727	0
A303N	0.981326	0
A303P	0.929579	0
A303Q	0.988166	0
A303R	0.992747	0
A303S	0.990143	0
A303T	0.99549	0
A303V	0.994634	0
A303W	0.984861	0
A303Y	0.971253	0
A380C	0.559254	0
A380D	0.180525	1
A380E	0.282846	0
A380F	0.197703	1
A380G	0.953304	0
A380H	0.0924415	1
A380I	0.325235	0
A380K	0.0778855	1
A380L	0.220907	1
A380M	0.278142	0
A380N	0.298413	0
A380P	0.216551	1
A380Q	0.181126	1
A380R	0.119955	1
A380S	0.85169	0
A380T	0.685113	0
A380V	0.592517	0
A380W	0.0946609	1
A380Y	0.111047	1
A386C	0.568134	0
A386D	0.187604	1
A386E	0.186866	1
A386F	0.32574	0
A386G	0.898666	0
A386H	0.147155	1
A386I	0.458761	0
A386K	0.131406	1
A386L	0.417403	0
A386M	0.436733	0
A386N	0.286473	0
A386P	0.450168	0
A386Q	0.187391	1
A386R	0.146929	1
A386S	0.932989	0
A386T	0.762315	0
A386V	0.765584	0
A386W	0.109836	1
A386Y	0.0617505	1
A390C	0.89299	0
A390D	0.379532	0
A390E	0.31312	0
A390F	0.579224	0
A390G	0.849704	0
A390H	0.208985	1
A390I	0.821608	0
A390K	0.188416	1
A390L	0.732423	0
A390M	0.726437	0
A390N	0.604914	0
A390P	0.655235	0
A390Q	0.295805	0
A390R	0.108796	1
A390S	0.973739	0
A390T	0.925755	0
A390V	0.915174	0
A390W	0.155766	1
A390Y	0.300849	0
A404C	0.959471	0
A404D	0.466442	0
A404E	0.592317	0
A404F	0.948428	0
A404G	0.944906	0
A404H	0.483623	0
A404I	0.942763	0
A404K	0.447327	0
A404L	0.917625	0
A404M	0.910792	0
A404N	0.688166	0
A404P	0.816985	0
A404Q	0.629266	0
A404R	0.444002	0
A404S	0.986024	0
A404T	0.961374	0
A404V	0.970352	0
A404W	0.644124	0
A404Y	0.662652	0
A406C	0.954322	0
A406D	0.637653	0
A406E	0.659515	0
A406F	0.967619	0
A406G	0.918871	0
A406H	0.631697	0
A406I	0.97325	0
A406K	0.463753	0
A406L	0.962635	0
A406M	0.972563	0
A406N	0.875164	0
A406P	0.90555	0
A406Q	0.681298	0
A406R	0.513349	0
A406S	0.985988	0
A406T	0.988987	0
A406V	0.987467	0
A406W	0.761467	0
A406Y	0.835239	0
A428C	0.91263	0
A428D	0.726847	0
A428E	0.780571	0
A428F	0.899758	0
A428G	0.959073	0
A428H	0.773219	0
A428I	0.956058	0
A428K	0.888617	0
A428L	0.91611	0
A428M	0.878047	0
A428N	0.911681	0
A428P	0.903119	0
A428Q	0.841249	0
A428R	0.900318	0
A428S	0.993561	0
A428T	0.985328	0
A428V	0.95823	0
A428W	0.685102	0
A428Y	0.813893	0
A441C	0.94916	0
A441D	0.29986	0
A441E	0.471662	0
A441F	0.725458	0
A441G	0.921425	0
A441H	0.288115	0
A441I	0.938061	0
A441K	0.279463	0
A441L	0.791562	0
A441M	0.889191	0
A441N	0.685047	0
A441P	0.591574	0
A441Q	0.483674	0
A441R	0.290091	0
A441S	0.990009	0
A441T	0.966712	0
A441V	0.931231	0
A441W	0.483765	0
A441Y	0.359395	0
A442C	0.794093	0
A442D	0.305495	0
A442E	0.390793	0
A442F	0.331289	0
A442G	0.890725	0
A442H	0.134582	1
A442I	0.518395	0
A442K	0.177263	1
A442L	0.483484	0
A442M	0.464261	0
A442N	0.523894	0
A442P	0.344558	0
A442Q	0.286615	0
A442R	0.137917	1
A442S	0.965019	0
A442T	0.858063	0
A442V	0.822187	0
A442W	0.0907215	1
A442Y	0.164352	1
A44C	0.429622	0
A44D	0.948201	0
A44E	0.76982	0
A44F	0.634347	0
A44G	0.981949	0
A44H	0.617472	0
A44I	0.616706	0
A44K	0.447526	0
A44L	0.6656	0
A44M	0.587944	0
A44N	0.714479	0
A44P	0.659814	0
A44Q	0.535701	0
A44R	0.56767	0
A44S	0.8499	0
A44T	0.775812	0
A44V	0.837703	0
A44W	0.405124	0
A44Y	0.592495	0
A451C	0.780978	0
A451D	0.328116	0
A451E	0.42148	0
A451F	0.422716	0
A451G	0.874758	0
A451H	0.194374	1
A451I	0.759682	0
A451K	0.210967	1
A451L	0.638309	0
A451M	0.717689	0
A451N	0.479992	0
A451P	0.633348	0
A451Q	0.298679	0
A451R	0.286859	0
A451S	0.950576	0
A451T	0.918471	0
A451V	0.922112	0
A451W	0.181354	1
A451Y	0.195934	1
A469C	0.882719	0
A469D	0.256191	1
A469E	0.264499	1
A469F	0.883915	0
A469G	0.863662	0
A469H	0.243947	1
A469I	0.887586	0
A469K	0.173059	1
A469L	0.828393	0
A469M	0.898503	0
A469N	0.45975	0
A469P	0.443902	0
A469Q	0.24872	1
A469R	0.157356	1
A469S	0.959123	0
A469T	0.897886	0
A469V	0.941216	0
A469W	0.678446	0
A469Y	0.352847	0
A485C	0.685436	0
A485D	0.940312	0
A485E	0.936928	0
A485F	0.816091	0
A485G	0.955371	0
A485H	0.872044	0
A485I	0.947909	0
A485K	0.934036	0
A485L	0.92691	0
A485M	0.908811	0
A485N	0.938847	0
A485P	0.848674	0
A485Q	0.926893	0
A485R	0.915105	0
A485S	0.978136	0
A485T	0.97951	0
A485V	0.979978	0
A485W	0.607897	0
A485Y	0.804201	0
A503C	0.924037	0
A503D	0.566625	0
A503E	0.535946	0
A503F	0.743808	0
A503G	0.994457	0
A503H	0.365218	0
A503I	0.879077	0
A503K	0.324204	0
A503L	0.787864	0
A503M	0.793695	0
A503N	0.719791	0
A503P	0.66248	0
A503Q	0.475836	0
A503R	0.39028	0
A503S	0.97385	0
A503T	0.911342	0
A503V	0.924748	0
A503W	0.611823	0
A503Y	0.455488	0
A556C	0.980581	0
A556D	0.981749	0
A556E	0.979414	0
A556F	0.980642	0
A556G	0.985681	0
A556H	0.976334	0
A556I	0.98509	0
A556K	0.975783	0
A556L	0.985826	0
A556M	0.977288	0
A556N	0.984415	0
A556P	0.864956	0
A556Q	0.978358	0
A556R	0.977603	0
A556S	0.996437	0
A556T	0.995135	0
A556V	0.993452	0
A556W	0.955532	0
A556Y	0.972074	0
A55C	0.818063	0
A55D	0.943007	0
A55E	0.928191	0
A55F	0.872377	0
A55G	0.975801	0
A55H	0.950653	0
A55I	0.92883	0
A55K	0.830063	0
A55L	0.947865	0
A55M	0.875662	0
A55N	0.958355	0
A55P	0.868978	0
A55Q	0.910268	0
A55R	0.91584	0
A55S	0.979455	0
A55T	0.976622	0
A55V	0.961266	0
A55W	0.845822	0
A55Y	0.826564	0
A56C	0.475857	0
A56D	0.768013	0
A56E	0.754707	0
A56F	0.601406	0
A56G	0.875787	0
A56H	0.603973	0
A56I	0.759787	0
A56K	0.458031	0
A56L	0.870593	0
A56M	0.642713	0
A56N	0.70081	0
A56P	0.684675	0
A56Q	0.628166	0
A56R	0.549846	0
A56S	0.862597	0
A56T	0.831561	0
A56V	0.939804	0
A56W	0.502827	0
A56Y	0.624038	0
A61C	0.583888	0
A61D	0.899945	0
A61E	0.960108	0
A61F	0.708684	0
A61G	0.913034	0
A61H	0.712667	0
A61I	0.766608	0
A61K	0.669967	0
A61L	0.884283	0
A61M	0.82149	0
A61N	0.663006	0
A61P	0.738513	0
A61Q	0.879473	0
A61R	0.774475	0
A61S	0.908702	0
A61T	0.862853	0
A61V	0.933663	0
A61W	0.740822	0
A61Y	0.577421	0
A87C	0.616727	0
A87D	0.979449	0
A87E	0.975688	0
A87F	0.665052	0
A87G	0.954385	0
A87H	0.892491	0
A87I	0.752409	0
A87K	0.811283	0
A87L	0.860786	0
A87M	0.66767	0
A87N	0.897797	0
A87P	0.914615	0
A87Q	0.933479	0
A87R	0.894818	0
A87S	0.94565	0
A87T	0.921557	0
A87V	0.899184	0
A87W	0.709926	0
A87Y	0.668323	0
A90C	0.572071	0
A90D	0.875398	0
A90E	0.897847	0
A90F	0.634096	0
A90G	0.933688	0
A90H	0.888704	0
A90I	0.827526	0
A90K	0.850897	0
A90L	0.932843	0
A90M	0.812922	0
A90N	0.790315	0
A90P	0.855443	0
A90Q	0.938751	0
A90R	0.950929	0
A90S	0.964279	0
A90T	0.950686	0
A90V	0.94792	0
A90W	0.690848	0
A90Y	0.56443	0
A94C	0.485124	0
A94D	0.710899	0
A94E	0.801947	0
A94F	0.599122	0
A94G	0.844817	0
A94H	0.62235	0
A94I	0.666622	0
A94K	0.545994	0
A94L	0.780885	0
A94M	0.73422	0
A94N	0.633886	0
A94P	0.650542	0
A94Q	0.745162	0
A94R	0.763508	0
A94S	0.918553	0
A94T	0.864448	0
A94V	0.869804	0
A94W	0.354849	0
A94Y	0.39807	0
A9C	0.538922	0
A9D	0.782384	0
A9E	0.801039	0
A9F	0.424537	0
A9G	0.883017	0
A9H	0.563504	0
A9I	0.711201	0
A9K	0.717473	0
A9L	0.814697	0
A9M	0.615297	0
A9N	0.687763	0
A9P	0.664491	0
A9Q	0.678548	0
A9R	0.706103	0
A9S	0.957535	0
A9T	0.91803	0
A9V	0.82799	0
A9W	0.306768	0
A9Y	0.36005	0
C113A	0.324068	0
C113D	0.173369	1
C113E	0.12688	1
C113F	0.237922	1
C113G	0.332613	0
C113H	0.166857	1
C113I	0.188793	1
C113K	0.106038	1
C113L	0.277027	0
C113M	0.148524	1
C113N	0.16517	1
C113P	0.188917	1
C113Q	0.154086	1
C113R	0.286487	0
C113S	0.358507	0
C113T	0.185952	1
C113V	0.282771	0
C113W	0.0979317	1
C113Y	0.267658	0
C136A	0.202362	1
C136D	0.135163	1
C136E	0.0989369	1
C136F	0.149148	1
C136G	0.334038	0
C136H	0.09652	1
C136I	0.0732888	1
C136K	0.0820955	1
C136L	0.0845385	1
C136M	0.0386528	1
C136N	0.111563	1
C136P	0.228863	1
C136Q	0.08652	1
C136R	0.200319	1
C136S	0.302724	0
C136T	0.119548	1
C136V	0.110378	1
C136W	0.121641	1
C136Y	0.17317	1
C236A	0.656083	0
C236D	0.401672	0
C236E	0.307043	0
C236F	0.782097	0
C236G	0.829344	0
C236H	0.425622	0
C236I	0.33324	0
C236K	0.127632	1
C236L	0.420582	0
C236M	0.434844	0
C236N	0.739387	0
C236P	0.524478	0
C236Q	0.423979	0
C236R	0.174332	1
C236S	0.880442	0
C236T	0.655275	0
C236V	0.442214	0
C236W	0.373887	0
C236Y	0.527404	0
C270A	0.781237	0
C270D	0.310497	0
C270E	0.260146	1
C270F	0.915849	0
C270G	0.767589	0
C270H	0.595764	0
C270I	0.718751	0
C270K	0.112993	1
C270L	0.823318	0
C270M	0.657049	0
C270N	0.661059	0
C270P	0.420321	0
C270Q	0.619316	0
C270R	0.411508	0
C270S	0.880555	0
C270T	0.764716	0
C270V	0.79686	0
C270W	0.585355	0
C270Y	0.941944	0
C376A	0.737186	0
C376D	0.090905	1
C376E	0.17346	1
C376F	0.805934	0
C376G	0.609576	0
C376H	0.223997	1
C376I	0.430757	0
C376K	0.0970069	1
C376L	0.538669	0
C376M	0.384101	0
C376N	0.454286	0
C376P	0.170869	1
C376Q	0.195316	1
C376R	0.188412	1
C376S	0.861882	0
C376T	0.668333	0
C376V	0.672759	0
C376W	0.225902	1
C376Y	0.586826	0
C50A	0.192441	1
C50D	0.123029	1
C50E	0.0760841	1
C50F	0.161069	1
C50G	0.215774	1
C50H	0.142413	1
C50I	0.157419	1
C50K	0.0542644	1
C50L	0.192972	1
C50M	0.0966709	1
C50N	0.0822219	1
C50P	0.113635	1
C50Q	0.0597007	1
C50R	0.15922	1
C50S	0.278179	0
C50T	0.15225	1
C50V	0.240464	1
C50W	0.196621	1
C50Y	0.200868	1
C81A	0.333456	0
C81D	0.153117	1
C81E	0.118886	1
C81F	0.316337	0
C81G	0.275606	0
C81H	0.140587	1
C81I	0.214738	1
C81K	0.0845263	1
C81L	0.308566	0
C81M	0.147885	1
C81N	0.102082	1
C81P	0.196985	1
C81Q	0.148185	1
C81R	0.242085	1
C81S	0.344717	0
C81T	0.245596	1
C81V	0.262082	1
C81W	0.219686	1
C81Y	0.228168	1
D102A	0.777239	0
D102C	0.245117	1
D102E	0.905863	0
D102F	0.320087	0
D102G	0.84154	0
D102H	0.784928	0
D102I	0.325448	0
D102K	0.539627	0
D102L	0.482693	0
D102M	0.348163	0
D102N	0.868839	0
D102P	0.593654	0
D102Q	0.64978	0
D102R	0.6451	0
D102S	0.821013	0
D102T	0.655714	0
D102V	0.545731	0
D102W	0.283919	0
D102Y	0.406356	0
D104A	0.915512	0
D104C	0.546639	0
D104E	0.934704	0
D104F	0.630293	0
D104G	0.899324	0
D104H	0.870921	0
D104I	0.654436	0
D104K	0.737388	0
D104L	0.700681	0
D104M	0.579049	0
D104N	0.973828	0
D104P	0.786915	0
D104Q	0.826812	0
D104R	0.747452	0
D104S	0.903423	0
D104T	0.834762	0
D104V	0.779399	0
D104W	0.404905	0
D104Y	0.66806	0
D115A	0.643253	0
D115C	0.104221	1
D115E	0.789271	0
D115F	0.221774	1
D115G	0.686234	0
D115H	0.774412	0
D115I	0.189821	1
D115K	0.501343	0
D115L	0.288489	0
D115M	0.201466	1
D115N	0.891415	0
D115P	0.252144	1
D115Q	0.677176	0
D115R	0.496148	0
D115S	0.716813	0
D115T	0.53617	0
D115V	0.318128	0
D115W	0.157574	1
D115Y	0.455966	0
D122A	0.826491	0
D122C	0.207025	1
D122E	0.965332	0
D122F	0.359834	0
D122G	0.888286	0
D122H	0.738486	0
D122I	0.444308	0
D122K	0.798805	0
D122L	0.476571	0
D122M	0.468646	0
D122N	0.851823	0
D122P	0.661574	0
D122Q	0.833004	0
D122R	0.707196	0
D122S	0.929622	0
D122T	0.8148	0
D122V	0.614744	0
D122W	0.227454	1
D122Y	0.476943	0
D138A	0.787655	0
D138C	0.294836	0
D138E	0.932835	0
D138F	0.460734	0
D138G	0.763355	0
D138H	0.86206	0
D138I	0.426766	0
D138K	0.820676	0
D138L	0.579204	0
D138M	0.536682	0
D138N	0.977766	0
D138P	0.354	0
D138Q	0.874806	0
D138R	0.749684	0
D138S	0.870795	0
D138T	0.638656	0
D138V	0.523661	0
D138W	0.367454	0
D138Y	0.728208	0
D139A	0.921486	0
D139C	0.319869	0
D139E	0.93039	0
D139F	0.509206	0
D139G	0.889059	0
D139H	0.829158	0
D139I	0.525065	0
D139K	0.890158	0
D139L	0.654597	0
D139M	0.537686	0
D139N	0.94764	0
D139P	0.532504	0
D139Q	0.875555	0
D139R	0.837635	0
D139S	0.914218	0
D139T	0.784423	0
D139V	0.703571	0
D139W	0.391537	0
D139Y	0.622121	0
D165A	0.351287	0
D165C	0.28741	0
D165E	0.612704	0
D165F	0.179683	1
D165G	0.433832	0
D165H	0.332829	0
D165I	0.157381	1
D165K	0.215869	1
D165L	0.217579	1
D165M	0.103729	1
D165N	0.49195	0
D165P	0.132508	1
D165Q	0.271563	0
D165R	0.200341	1
D165S	0.380537	0
D165T	0.261765	1
D165V	0.227709	1
D165W	0.0908462	1
D165Y	0.306478	0
D255A	0.80625	0
D255C	0.508264	0
D255E	0.94325	0
D255F	0.403199	0
D255G	0.934519	0
D255H	0.862682	0
D255I	0.431325	0
D255K	0.660592	0
D255L	0.382903	0
D255M	0.398909	0
D255N	0.930998	0
D255P	0.600016	0
D255Q	0.763286	0
D255R	0.579027	0
D255S	0.938593	0
D255T	0.82111	0
D255V	0.544289	0
D255W	0.383666	0
D255Y	0.66232	0
D314A	0.949928	0
D314C	0.857281	0
D314E	0.981701	0
D314F	0.751577	0
D314G	0.934143	0
D314H	0.952557	0
D314I	0.859931	0
D314K	0.954735	0
D314L	0.863665	0
D314M	0.789181	0
D314N	0.979363	0
D314P	0.877029	0
D314Q	0.945229	0
D314R	0.927225	0
D314S	0.974283	0
D314T	0.958548	0
D314V	0.887401	0
D314W	0.493437	0
D314Y	0.815401	0
D320A	0.960497	0
D320C	0.878016	0
D320E	0.989087	0
D320F	0.852716	0
D320G	0.95663	0
D320H	0.942957	0
D320I	0.926792	0
D320K	0.956801	0
D320L	0.912038	0
D320M	0.909688	0
D320N	0.971881	0
D320P	0.895599	0
D320Q	0.947193	0
D320R	0.912531	0
D320S	0.954396	0
D320T	0.947958	0
D320V	0.954661	0
D320W	0.646809	0
D320Y	0.892525	0
D333A	0.840685	0
D333C	0.611689	0
D333E	0.89289	0
D333F	0.622245	0
D333G	0.827575	0
D333H	0.916644	0
D333I	0.700519	0
D333K	0.681227	0
D333L	0.647616	0
D333M	0.606553	0
D333N	0.903098	0
D333P	0.392675	0
D333Q	0.768594	0
D333R	0.529881	0
D333S	0.868242	0
D333T	0.732577	0
D333V	0.839192	0
D333W	0.285434	0
D333Y	0.805537	0
D364A	0.89843	0
D364C	0.666308	0
D364E	0.818587	0
D364F	0.712047	0
D364G	0.939044	0
D364H	0.857891	0
D364I	0.700702	0
D364K	0.797525	0
D364L	0.664074	0
D364M	0.634899	0
D364N	0.987104	0
D364P	0.307169	0
D364Q	0.785016	0
D364R	0.692849	0
D364S	0.965146	0
D364T	0.851564	0
D364V	0.657695	0
D364W	0.282016	0
D364Y	0.786343	0
D371A	0.64651	0
D371C	0.270158	0
D371E	0.759918	0
D371F	0.243105	1
D371G	0.807573	0
D371H	0.808653	0
D371I	0.534769	0
D371K	0.539314	0
D371L	0.290398	0
D371M	0.299612	0
D371N	0.979251	0
D371P	0.381954	0
D371Q	0.539812	0
D371R	0.48906	0
D371S	0.926956	0
D371T	0.689162	0
D371V	0.517813	0
D371W	0.114138	1
D371Y	0.497006	0
D3A	0.77111	0
D3C	0.511378	0
D3E	0.915541	0
D3F	0.37179	0
D3G	0.888673	0
D3H	0.869547	0
D3I	0.438086	0
D3K	0.787565	0
D3L	0.453058	0
D3M	0.452031	0
D3N	0.931961	0
D3P	0.432974	0
D3Q	0.850134	0
D3R	0.685733	0
D3S	0.884416	0
D3T	0.860384	0
D3V	0.536465	0
D3W	0.242124	1
D3Y	0.506945	0
D423A	0.928645	0
D423C	0.673313	0
D423E	0.982029	0
D423F	0.758585	0
D423G	0.980213	0
D423H	0.960487	0
D423I	0.684027	0
D423K	0.918029	0
D423L	0.720343	0
D423M	0.625681	0
D423N	0.971703	0
D423P	0.772567	0
D423Q	0.917965	0
D423R	0.877592	0
D423S	0.965223	0
D423T	0.901991	0
D423V	0.805407	0
D423W	0.690761	0
D423Y	0.918466	0
D487A	0.933767	0
D487C	0.831355	0
D487E	0.953653	0
D487F	0.93683	0
D487G	0.955106	0
D487H	0.973139	0
D487I	0.904185	0
D487K	0.899461	0
D487L	0.929936	0
D487M	0.916012	0
D487N	0.988357	0
D487P	0.601258	0
D487Q	0.952313	0
D487R	0.900585	0
D487S	0.982536	0
D487T	0.912975	0
D487V	0.921524	0
D487W	0.944717	0
D487Y	0.973028	0
D519A	0.931194	0
D519C	0.668262	0
D519E	0.995377	0
D519F	0.494235	0
D519G	0.894253	0
D519H	0.89371	0
D519I	0.807945	0
D519K	0.884397	0
D519L	0.770652	0
D519M	0.825094	0
D519N	0.96569	0
D519P	0.635727	0
D519Q	0.973302	0
D519R	0.806307	0
D519S	0.905251	0
D519T	0.906109	0
D519V	0.89241	0
D519W	0.379576	0
D519Y	0.66818	0
D522A	0.975361	0
D522C	0.861498	0
D522E	0.994298	0
D522F	0.859042	0
D522G	0.970892	0
D522H	0.946285	0
D522I	0.88833	0
D522K	0.951995	0
D522L	0.927678	0
D522M	0.878684	0
D522N	0.976324	0
D522P	0.94691	0
D522Q	0.979246	0
D522R	0.911298	0
D522S	0.977621	0
D522T	0.961569	0
D522V	0.924647	0
D522W	0.741647	0
D522Y	0.88662	0
D544A	0.992256	0
D544C	0.970465	0
D544E	0.995611	0
D544F	0.964949	0
D544G	0.991895	0
D544H	0.987485	0
D544I	0.978384	0
D544K	0.992051	0
D544L	0.988511	0
D544M	0.984053	0
D544N	0.994336	0
D544P	0.971546	0
D544Q	0.992258	0
D544R	0.977887	0
D544S	0.991942	0
D544T	0.991169	0
D544V	0.988188	0
D544W	0.954675	0
D544Y	0.973119	0
D54A	0.986568	0
D54C	0.74119	0
D54E	0.978245	0
D54F	0.85062	0
D54G	0.981292	0
D54H	0.938187	0
D54I	0.858948	0
D54K	0.868547	0
D54L	0.922283	0
D54M	0.821017	0
D54N	0.927562	0
D54P	0.954393	0
D54Q	0.947755	0
D54R	0.945307	0
D54S	0.96051	0
D54T	0.951562	0
D54V	0.945479	0
D54W	0.829376	0
D54Y	0.810084	0
D5A	0.699037	0
D5C	0.188879	1
D5E	0.963571	0
D5F	0.163883	1
D5G	0.722727	0
D5H	0.438044	0
D5I	0.337271	0
D5K	0.453452	0
D5L	0.2458	1
D5M	0.192952	1
D5N	0.759744	0
D5P	0.351232	0
D5Q	0.561093	0
D5R	0.389559	0
D5S	0.63038	0
D5T	0.534116	0
D5V	0.463041	0
D5W	0.124561	1
D5Y	0.319718	0
D73A	0.92519	0
D73C	0.455251	0
D73E	0.94628	0
D73F	0.46389	0
D73G	0.963799	0
D73H	0.898534	0
D73I	0.269524	0
D73K	0.765802	0
D73L	0.685585	0
D73M	0.449805	0
D73N	0.952777	0
D73P	0.435079	0
D73Q	0.874963	0
D73R	0.894356	0
D73S	0.909559	0
D73T	0.684539	0
D73V	0.592627	0
D73W	0.453754	0
D73Y	0.545632	0
E109A	0.911123	0
E109C	0.400134	0
E109D	0.922812	0
E109F	0.340677	0
E109G	0.908691	0
E109H	0.683443	0
E109I	0.53709	0
E109K	0.822217	0
E109L	0.589376	0
E109M	0.465618	0
E109N	0.776624	0
E109P	0.888621	0
E109Q	0.913878	0
E109R	0.742937	0
E109S	0.823908	0
E109T	0.803432	0
E109V	0.768292	0
E109W	0.270442	0
E109Y	0.361017	0
E111A	0.565294	0
E111C	0.153206	1
E111D	0.640121	0
E111F	0.180938	1
E111G	0.492336	0
E111H	0.322061	0
E111I	0.501262	0
E111K	0.567397	0
E111L	0.35137	0
E111M	0.342803	0
E111N	0.263891	1
E111P	0.189324	1
E111Q	0.728942	0
E111R	0.41295	0
E111S	0.414136	0
E111T	0.410145	0
E111V	0.65281	0
E111W	0.115532	1
E111Y	0.138103	1
E118A	0.911437	0
E118C	0.416334	0
E118D	0.958608	0
E118F	0.693259	0
E118G	0.808103	0
E118H	0.829804	0
E118I	0.917521	0
E118K	0.866628	0
E118L	0.819203	0
E118M	0.855835	0
E118N	0.877585	0
E118P	0.435599	0
E118Q	0.882348	0
E118R	0.784272	0
E118S	0.919809	0
E118T	0.945672	0
E118V	0.963399	0
E118W	0.601212	0
E118Y	0.669511	0
E131A	0.593439	0
E131C	0.125579	1
E131D	0.877805	0
E131F	0.219897	1
E131G	0.514273	0
E131H	0.472642	0
E131I	0.32638	0
E131K	0.791728	0
E131L	0.355404	0
E131M	0.413792	0
E131N	0.475686	0
E131P	0.219378	1
E131Q	0.908043	0
E131R	0.550497	0
E131S	0.50813	0
E131T	0.545991	0
E131V	0.469122	0
E131W	0.222374	1
E131Y	0.268364	0
E137A	0.953882	0
E137C	0.398354	0
E137D	0.985519	0
E137F	0.430935	0
E137G	0.959758	0
E137H	0.884845	0
E137I	0.544177	0
E137K	0.931353	0
E137L	0.639172	0
E137M	0.568482	0
E137N	0.956022	0
E137P	0.648198	0
E137Q	0.931328	0
E137R	0.830259	0
E137S	0.952114	0
E137T	0.864995	0
E137V	0.737443	0
E137W	0.44823	0
E137Y	0.597216	0
E13A	0.895014	0
E13C	0.623034	0
E13D	0.961502	0
E13F	0.489989	0
E13G	0.922706	0
E13H	0.907326	0
E13I	0.642307	0
E13K	0.929187	0
E13L	0.721007	0
E13M	0.630555	0
E13N	0.886524	0
E13P	0.765484	0
E13Q	0.964627	0
E13R	0.893154	0
E13S	0.904707	0
E13T	0.878893	0
E13V	0.841935	0
E13W	0.535833	0
E13Y	0.62854	0
E194A	0.858884	0
E194C	0.291727	0
E194D	0.708841	0
E194F	0.650198	0
E194G	0.788883	0
E194H	0.49392	0
E194I	0.836364	0
E194K	0.672543	0
E194L	0.754577	0
E194M	0.627486	0
E194N	0.604978	0
E194P	0.761012	0
E194Q	0.813331	0
E194R	0.576426	0
E194S	0.78939	0
E194T	0.844248	0
E194V	0.888507	0
E194W	0.729935	0
E194Y	0.620336	0
E220A	0.375725	0
E220C	0.119886	1
E220D	0.582639	0
E220F	0.145345	1
E220G	0.429331	0
E220H	0.144019	1
E220I	0.261877	1
E220K	0.459046	0
E220L	0.171707	1
E220M	0.131482	1
E220N	0.258842	1
E220P	0.166755	1
E220Q	0.361435	0
E220R	0.20934	1
E220S	0.270811	0
E220T	0.238073	1
E220V	0.243215	1
E220W	0.174755	1
E220Y	0.10869	1
E279A	0.575408	0
E279C	0.279131	0
E279D	0.766244	0
E279F	0.188503	1
E279G	0.622135	0
E279H	0.391591	0
E279I	0.279025	0
E279K	0.618727	0
E279L	0.223073	1
E279M	0.184554	1
E279N	0.486092	0
E279P	0.315711	0
E279Q	0.610017	0
E279R	0.576697	0
E279S	0.48355	0
E279T	0.224752	1
E279V	0.371717	0
E279W	0.157906	1
E279Y	0.178803	1
E291A	0.97688	0
E291C	0.734307	0
E291D	0.972356	0
E291F	0.749898	0
E291G	0.955207	0
E291H	0.928234	0
E291I	0.890688	0
E291K	0.989975	0
E291L	0.911729	0
E291M	0.902516	0
E291N	0.940536	0
E291P	0.899979	0
E291Q	0.988902	0
E291R	0.974357	0
E291S	0.956772	0
E291T	0.961896	0
E291V	0.942152	0
E291W	0.669444	0
E291Y	0.774888	0
E292A	0.797402	0
E292C	0.320718	0
E292D	0.93765	0
E292F	0.240868	1
E292G	0.651811	0
E292H	0.507031	0
E292I	0.369354	0
E292K	0.874202	0
E292L	0.557342	0
E292M	0.530122	0
E292N	0.539252	0
E292P	0.407179	0
E292Q	0.894928	0
E292R	0.831145	0
E292S	0.629146	0
E292T	0.519356	0
E292V	0.583532	0
E292W	0.303802	0
E292Y	0.232703	1
E294A	0.787621	0
E294C	0.36952	0
E294D	0.898745	0
E294F	0.432621	0
E294G	0.745314	0
E294H	0.602971	0
E294I	0.666899	0
E294K	0.870747	0
E294L	0.57187	0
E294M	0.615561	0
E294N	0.601416	0
E294P	0.171129	1
E294Q	0.84078	0
E294R	0.682356	0
E294S	0.579391	0
E294T	0.662054	0
E294V	0.78834	0
E294W	0.330402	0
E294Y	0.416995	0
E317A	0.92432	0
E317C	0.77346	0
E317D	0.972385	0
E317F	0.76094	0
E317G	0.91189	0
E317H	0.905196	0
E317I	0.849296	0
E317K	0.949872	0
E317L	0.880749	0
E317M	0.863653	0
E317N	0.916308	0
E317P	0.763059	0
E317Q	0.966528	0
E317R	0.882465	0
E317S	0.904144	0
E317T	0.884337	0
E317V	0.920643	0
E317W	0.606388	0
E317Y	0.819524	0
E383A	0.327705	0
E383C	0.0740848	1
E383D	0.784058	0
E383F	0.0836578	1
E383G	0.403026	0
E383H	0.0672815	1
E383I	0.145468	1
E383K	0.286314	0
E383L	0.125792	1
E383M	0.138931	1
E383N	0.152359	1
E383P	0.0611625	1
E383Q	0.516789	0
E383R	0.132043	1
E383S	0.193727	1
E383T	0.154689	1
E383V	0.253388	1
E383W	0.0386385	1
E383Y	0.0746724	1
E452A	0.431754	0
E452C	0.297832	0
E452D	0.738693	0
E452F	0.194828	1
E452G	0.495569	0
E452H	0.29144	0
E452I	0.277793	0
E452K	0.557439	0
E452L	0.250413	1
E452M	0.340782	0
E452N	0.393692	0
E452P	0.19309	1
E452Q	0.576586	0
E452R	0.287912	0
E452S	0.400866	0
E452T	0.322505	0
E452V	0.380337	0
E452W	0.141251	1
E452Y	0.203437	1
E47A	0.968341	0
E47C	0.42101	0
E47D	0.946695	0
E47F	0.548704	0
E47G	0.898151	0
E47H	0.856034	0
E47I	0.645794	0
E47K	0.858011	0
E47L	0.800911	0
E47M	0.584205	0
E47N	0.835129	0
E47P	0.956326	0
E47Q	0.923583	0
E47R	0.872714	0
E47S	0.9266	0
E47T	0.875512	0
E47V	0.827211	0
E47W	0.49406	0
E47Y	0.582365	0
E511A	0.470626	0
E511C	0.244229	1
E511D	0.924581	0
E511F	0.194388	1
E511G	0.568609	0
E511H	0.313005	0
E511I	0.315484	0
E511K	0.744177	0
E511L	0.29879	0
E511M	0.315062	0
E511N	0.657174	0
E511P	0.345699	0
E511Q	0.63475	0
E511R	0.538357	0
E511S	0.482162	0
E511T	0.352962	0
E511V	0.420431	0
E511W	0.195887	1
E511Y	0.189266	1
E547A	0.991626	0
E547C	0.968357	0
E547D	0.993879	0
E547F	0.971866	0
E547G	0.991887	0
E547H	0.986448	0
E547I	0.982569	0
E547K	0.989893	0
E547L	0.984096	0
E547M	0.978131	0
E547N	0.989836	0
E547P	0.97568	0
E547Q	0.990911	0
E547R	0.988488	0
E547S	0.99047	0
E547T	0.990357	0
E547V	0.989832	0
E547W	0.951041	0
E547Y	0.980059	0
E6A	0.925019	0
E6C	0.424793	0
E6D	0.954763	0
E6F	0.373548	0
E6G	0.860536	0
E6H	0.750798	0
E6I	0.576013	0
E6K	0.865561	0
E6L	0.595418	0
E6M	0.488457	0
E6N	0.797518	0
E6P	0.415164	0
E6Q	0.926983	0
E6R	0.749932	0
E6S	0.852896	0
E6T	0.831847	0
E6V	0.789484	0
E6W	0.258667	1
E6Y	0.453063	0
E76A	0.94179	0
E76C	0.580201	0
E76D	0.920446	0
E76F	0.781597	0
E76G	0.929841	0
E76H	0.823121	0
E76I	0.841321	0
E76K	0.890039	0
E76L	0.953958	0
E76M	0.885763	0
E76N	0.786527	0
E76P	0.918385	0
E76Q	0.962697	0
E76R	0.928831	0
E76S	0.89767	0
E76T	0.905936	0
E76V	0.912876	0
E76W	0.852142	0
E76Y	0.660414	0
E98A	0.943369	0
E98C	0.394178	0
E98D	0.914391	0
E98F	0.595319	0
E98G	0.890481	0
E98H	0.810204	0
E98I	0.850351	0
E98K	0.821234	0
E98L	0.910982	0
E98M	0.816811	0
E98N	0.694209	0
E98P	0.657937	0
E98Q	0.925155	0
E98R	0.90578	0
E98S	0.816969	0
E98T	0.86463	0
E98V	0.961358	0
E98W	0.583841	0
E98Y	0.63039	0
F10A	0.441682	0
F10C	0.420141	0
F10D	0.209298	1
F10E	0.2893	0
F10G	0.205299	1
F10H	0.570422	0
F10I	0.621528	0
F10K	0.254915	1
F10L	0.734677	0
F10M	0.398297	0
F10N	0.209949	1
F10P	0.124283	1
F10Q	0.336909	0
F10R	0.331193	0
F10S	0.512002	0
F10T	0.450579	0
F10V	0.583839	0
F10W	0.247294	1
F10Y	0.750462	0
F119A	0.386746	0
F119C	0.495485	0
F119D	0.181443	1
F119E	0.227672	1
F119G	0.24307	1
F119H	0.798908	0
F119I	0.539218	0
F119K	0.134206	1
F119L	0.709651	0
F119M	0.464056	0
F119N	0.263323	1
F119P	0.269818	0
F119Q	0.290968	0
F119R	0.239163	1
F119S	0.441535	0
F119T	0.319259	0
F119V	0.498898	0
F119W	0.700121	0
F119Y	0.985646	0
F149A	0.242582	1
F149C	0.353243	0
F149D	0.0807496	1
F149E	0.0949853	1
F149G	0.193162	1
F149H	0.513473	0
F149I	0.464744	0
F149K	0.0734519	1
F149L	0.82363	0
F149M	0.386788	0
F149N	0.310409	0
F149P	0.14553	1
F149Q	0.232047	1
F149R	0.130081	1
F149S	0.381873	0
F149T	0.284603	0
F149V	0.512941	0
F149W	0.347765	0
F149Y	0.884544	0
F150A	0.109648	1
F150C	0.214548	1
F150D	0.0192838	1
F150E	0.0380509	1
F150G	0.0852615	1
F150H	0.195547	1
F150I	0.190602	1
F150K	0.0411737	1
F150L	0.586928	0
F150M	0.411692	0
F150N	0.18022	1
F150P	0.057788	1
F150Q	0.107077	1
F150R	0.0391253	1
F150S	0.234733	1
F150T	0.147245	1
F150V	0.198633	1
F150W	0.148812	1
F150Y	0.884172	0
F158A	0.458574	0
F158C	0.521816	0
F158D	0.0429129	1
F158E	0.04058	1
F158G	0.363979	0
F158H	0.0969518	1
F158I	0.798863	0
F158K	0.0434932	1
F158L	0.885841	0
F158M	0.644057	0
F158N	0.0994722	1
F158P	0.229945	1
F158Q	0.0829838	1
F158R	0.0547289	1
F158S	0.491496	0
F158T	0.365155	0
F158V	0.813493	0
F158W	0.276133	0
F158Y	0.563665	0
F167A	0.321009	0
F167C	0.738097	0
F167D	0.0519035	1
F167E	0.0513205	1
F167G	0.130376	1
F167H	0.499331	0
F167I	0.794156	0
F167K	0.245998	1
F167L	0.861522	0
F167M	0.575796	0
F167N	0.193187	1
F167P	0.0570578	1
F167Q	0.162595	1
F167R	0.245378	1
F167S	0.376572	0
F167T	0.342563	0
F167V	0.753108	0
F167W	0.64028	0
F167Y	0.948116	0
F174A	0.170255	1
F174C	0.418094	0
F174D	0.0214104	1
F174E	0.0189374	1
F174G	0.0971827	1
F174H	0.0998626	1
F174I	0.531544	0
F174K	0.0399948	1
F174L	0.682584	0
F174M	0.36839	0
F174N	0.0538548	1
F174P	0.0504545	1
F174Q	0.0569851	1
F174R	0.0752548	1
F174S	0.179071	1
F174T	0.152006	1
F174V	0.468228	0
F174W	0.238816	1
F174Y	0.517997	0
F17A	0.425798	0
F17C	0.470948	0
F17D	0.0942992	1
F17E	0.0948359	1
F17G	0.272067	0
F17H	0.508657	0
F17I	0.316669	0
F17K	0.118436	1
F17L	0.611818	0
F17M	0.221888	1
F17N	0.124148	1
F17P	0.178035	1
F17Q	0.222824	1
F17R	0.21063	1
F17S	0.467058	0
F17T	0.269351	0
F17V	0.405041	0
F17W	0.551853	0
F17Y	0.916785	0
F183A	0.774853	0
F183C	0.812704	0
F183D	0.0872066	1
F183E	0.0565101	1
F183G	0.433222	0
F183H	0.0959262	1
F183I	0.700298	0
F183K	0.0354522	1
F183L	0.839081	0
F183M	0.644534	0
F183N	0.127675	1
F183P	0.206536	1
F183Q	0.0883906	1
F183R	0.0691652	1
F183S	0.779435	0
F183T	0.729744	0
F183V	0.719182	0
F183W	0.280703	0
F183Y	0.382808	0
F185A	0.716365	0
F185C	0.781753	0
F185D	0.0630431	1
F185E	0.0653791	1
F185G	0.460233	0
F185H	0.144814	1
F185I	0.922249	0
F185K	0.0821898	1
F185L	0.960704	0
F185M	0.811636	0
F185N	0.178817	1
F185P	0.22279	1
F185Q	0.130793	1
F185R	0.0894662	1
F185S	0.626705	0
F185T	0.651338	0
F185V	0.887067	0
F185W	0.383783	0
F185Y	0.61685	0
F189A	0.762665	0
F189C	0.642898	0
F189D	0.0799332	1
F189E	0.0787303	1
F189G	0.394583	0
F189H	0.260691	1
F189I	0.785806	0
F189K	0.148399	1
F189L	0.886887	0
F189M	0.640574	0
F189N	0.193101	1
F189P	0.140457	1
F189Q	0.200781	1
F189R	0.123015	1
F189S	0.613736	0
F189T	0.637151	0
F189V	0.808913	0
F189W	0.492595	0
F189Y	0.676895	0
F193A	0.848101	0
F193C	0.733893	0
F193D	0.46413	0
F193E	0.681555	0
F193G	0.493702	0
F193H	0.70156	0
F193I	0.936291	0
F193K	0.609651	0
F193L	0.957412	0
F193M	0.879184	0
F193N	0.490204	0
F193P	0.790898	0
F193Q	0.645062	0
F193R	0.580352	0
F193S	0.831413	0
F193T	0.760644	0
F193V	0.93586	0
F193W	0.993884	0
F193Y	0.979532	0
F196A	0.171738	1
F196C	0.191998	1
F196D	0.0403219	1
F196E	0.0226511	1
F196G	0.0607624	1
F196H	0.17426	1
F196I	0.46543	0
F196K	0.0284199	1
F196L	0.755662	0
F196M	0.403601	0
F196N	0.0730193	1
F196P	0.0368793	1
F196Q	0.0764305	1
F196R	0.0304018	1
F196S	0.262049	1
F196T	0.161174	1
F196V	0.440868	0
F196W	0.28811	0
F196Y	0.788911	0
F200A	0.391295	0
F200C	0.660785	0
F200D	0.144963	1
F200E	0.263553	1
F200G	0.259694	1
F200H	0.634002	0
F200I	0.61947	0
F200K	0.280134	0
F200L	0.777032	0
F200M	0.589267	0
F200N	0.638014	0
F200P	0.128751	1
F200Q	0.440275	0
F200R	0.515574	0
F200S	0.667031	0
F200T	0.49107	0
F200V	0.525077	0
F200W	0.29853	0
F200Y	0.926271	0
F215A	0.196035	1
F215C	0.288495	0
F215D	0.0309447	1
F215E	0.0249124	1
F215G	0.0943769	1
F215H	0.144112	1
F215I	0.563363	0
F215K	0.035492	1
F215L	0.749375	0
F215M	0.350476	0
F215N	0.107776	1
F215P	0.0771705	1
F215Q	0.0707892	1
F215R	0.0373411	1
F215S	0.33715	0
F215T	0.227682	1
F215V	0.510991	0
F215W	0.164287	1
F215Y	0.754731	0
F22A	0.270425	0
F22C	0.483719	0
F22D	0.0381424	1
F22E	0.0218239	1
F22G	0.119228	1
F22H	0.145619	1
F22I	0.483482	0
F22K	0.0173992	1
F22L	0.706291	0
F22M	0.336488	0
F22N	0.101467	1
F22P	0.0550179	1
F22Q	0.0680165	1
F22R	0.0339749	1
F22S	0.271762	0
F22T	0.282444	0
F22V	0.564996	0
F22W	0.214058	1
F22Y	0.743509	0
F230A	0.567472	0
F230C	0.756655	0
F230D	0.0909467	1
F230E	0.104308	1
F230G	0.441565	0
F230H	0.467801	0
F230I	0.724983	0
F230K	0.0889664	1
F230L	0.804648	0
F230M	0.481949	0
F230N	0.211276	1
F230P	0.226444	1
F230Q	0.22113	1
F230R	0.142822	1
F230S	0.548476	0
F230T	0.525315	0
F230V	0.748966	0
F230W	0.481138	0
F230Y	0.951352	0
F238A	0.789806	0
F238C	0.838683	0
F238D	0.319339	0
F238E	0.135474	1
F238G	0.763752	0
F238H	0.464268	0
F238I	0.590013	0
F238K	0.08571	1
F238L	0.683047	0
F238M	0.596528	0
F238N	0.361204	0
F238P	0.559078	0
F238Q	0.249491	1
F238R	0.118149	1
F238S	0.87232	0
F238T	0.614104	0
F238V	0.649116	0
F238W	0.490161	0
F238Y	0.770673	0
F23A	0.668693	0
F23C	0.6331	0
F23D	0.0463812	1
F23E	0.0427905	1
F23G	0.422123	0
F23H	0.243226	1
F23I	0.774658	0
F23K	0.0511873	1
F23L	0.896718	0
F23M	0.533814	0
F23N	0.139251	1
F23P	0.215501	1
F23Q	0.082476	1
F23R	0.0960572	1
F23S	0.532188	0
F23T	0.545478	0
F23V	0.780488	0
F23W	0.435536	0
F23Y	0.655514	0
F241A	0.928534	0
F241C	0.878609	0
F241D	0.22332	1
F241E	0.377812	0
F241G	0.881451	0
F241H	0.26451	1
F241I	0.983286	0
F241K	0.253845	1
F241L	0.979206	0
F241M	0.933685	0
F241N	0.36603	0
F241P	0.560547	0
F241Q	0.227351	1
F241R	0.273308	0
F241S	0.895718	0
F241T	0.914451	0
F241V	0.987121	0
F241W	0.526565	0
F241Y	0.623786	0
F249A	0.869456	0
F249C	0.919315	0
F249D	0.190444	1
F249E	0.337294	0
F249G	0.701153	0
F249H	0.256332	1
F249I	0.932951	0
F249K	0.246932	1
F249L	0.959484	0
F249M	0.873911	0
F249N	0.180854	1
F249P	0.309187	0
F249Q	0.336591	0
F249R	0.169041	1
F249S	0.766927	0
F249T	0.806527	0
F249V	0.949204	0
F249W	0.578496	0
F249Y	0.68357	0
F252A	0.756059	0
F252C	0.74112	0
F252D	0.143829	1
F252E	0.175131	1
F252G	0.666241	0
F252H	0.45502	0
F252I	0.72399	0
F252K	0.225245	1
F252L	0.930538	0
F252M	0.585613	0
F252N	0.292811	0
F252P	0.306047	0
F252Q	0.343439	0
F252R	0.277008	0
F252S	0.590824	0
F252T	0.504312	0
F252V	0.757777	0
F252W	0.667878	0
F252Y	0.880547	0
F276A	0.767824	0
F276C	0.874949	0
F276D	0.201434	1
F276E	0.238714	1
[truncated: 8,584 more rows]

## Sheet: Dataset S3
Variant	% Function (mean ± SEM)	Model Prediction	Correct?	Variant Reference
L284P	-1.53 ± 0.27	1	Y	PMID: 32371215
V103G	5.00 ± 0.69	0	N	PMID: 32371215
T502K	5.56 ± 0.65	0	N	PMID: 32371215
L144P	9.00 ± 1.21	1	Y	PMID: 32371215
C376R	14.33 ± 2.24	1	Y	PMID: 32371215
Y124C	27.89 ± 2.71	0	Y	PMID: 32371215
Y482C	46.27 ± 3.20	0	Y	PMID: 32371215

## Sheet: Dataset S4
Protein_consequence	Substitution	Transcript_consequence	mean	GRCh37_pos	GRCh38_pos	rsID	Source	Variant Group	CTD association	Allele Frequency (gnomAD)	Reference	ARUP	ClinVar	Patient	Variants
p.Asn91Ser	N91S	c.272A>G	42.3209	131705936	132370244	rs546442503	gnomAD Exomes,gnomAD Genomes	Clinical	Suspected	5.22e-05	https://arup.utah.edu/database/OCTN2/OCTN2_display.php	VUS	VUS	Caucasian hispanic female infant with abnormal NBS and low total and free plasma carnitine	Heterozygous for p.N91S
p.Asp139Asn	D139N	c.415G>A	115.505	131714091	132378399	rs577131769	gnomAD Exomes,gnomAD Genomes	Clinical	Suspected	0.000113116	https://arup.utah.edu/database/OCTN2/OCTN2_display.php	VUS	likely benign	Male with irregular heartbeat and low total and free plasma carnitine	Heterozygous for p.D139N
p.Gly152Asp	G152D	c.455G>A	1.46452	131714131	132378439	rs747821417	gnomAD Exomes	Clinical	Suspected	1.19e-05	https://arup.utah.edu/database/OCTN2/OCTN2_display.php	VUS	conflicting interpretation	Hispanic female infant with abnormal NBS and low total and free plasma carnitine	Heterozygous for p.G152D and p.R289X
p.Leu202Pro	L202P	c.605T>C	55.8786	131719946	132384254	rs142447950	gnomAD Exomes,gnomAD Genomes	Clinical	Suspected	0.00013432	https://arup.utah.edu/database/OCTN2/OCTN2_display.php	VUS	VUS	Adult female with newborn with abnormal NBS and low free plasma carnitine	Heterozygous for p.L202P and p.S286P
p.Tyr211His	Y211H	c.631T>C	3.33229	131719972	132384280	rs780314370	gnomAD Exomes	Clinical	Suspected	3.98e-06	https://arup.utah.edu/database/OCTN2/OCTN2_display.php	VUS	-	Caucasian hispanic male infant with abnormal NBS and low total and free plasma carntine	Heterozygous for p.Y211H and p.R257W and homozygous for c.285T>C, c.652+6A>G, c.807C>G
p.Val216Leu	V216L	c.646G>C	9.99889	131719987	132384295	NA	CTD patient	Clinical	Suspected	0	https://arup.utah.edu/database/OCTN2/OCTN2_display.php	VUS	-	Adult female with low plasma and free carnitine and newborn with abnormal NBS
p.Pro266Leu	P266L	c.797C>T	15.3829	131721164	132385472	rs538372785	gnomAD Exomes	Clinical	Confirmed	4.38e-05	https://www.frontiersin.org/articles/10.3389/fgene.2021.686137/full https://www.ncbi.nlm.nih.gov/pmc/articles/PMC7988980/	-	-	Multiple, see references	Multiple, see references
p.Ser362Leu	S362L	c.1085C>T	12.7882	131726414	132390722	rs886042092	CTD patient	Clinical	Confirmed	0	https://www.sciencedirect.com/science/article/pii/S109671920900554X?via%3Dihub	-	VUS	Newborn female with abnormal NBS and low free plasma carnitine	Heterozygous for p.S362L and p.R254X
p.Gly411Val	G411V	c.1232G>T	0.62138	131726561	132390869	NA	CTD patient	Clinical	Confirmed	0	https://link.springer.com/chapter/10.1007/8904_2011_36	-	-	57 month old male with hypertrophic cardiomyopathy, low plasma free carnitine, and mild mental retardation	Homozygous for p.G411V
p.Arg471Cys	R471C	c.1411C>T	15.4451	131728268	132392576	rs749282641	gnomAD Exomes	Clinical	Confirmed	7.95e-06	https://www.ncbi.nlm.nih.gov/pmc/articles/PMC8077093/ https://www.sciencedirect.com/science/article/pii/S1547527115009406?via%3Dihub	VUS	likely pathogenic	Newborn female with abnormal NBS and low free plasma carnitine	Heterozygous for p.R471C and p.S467C

## Sheet: Dataset S5
Substitution	Mean Function (%)	Functional (>20%)?	Assigned Group	Present in:	Overall_Allele_Frequency	AF AFR	Carrier Frequency	Carriers (1 in X individuals)
R471C	15.4451	no	Clinical	Afr/Lat	7.95e-06	6.1523e-05
M177V	16.3689	no	African	African	8.13e-05	0.00088113
T468K	1.52	no	African	African	1.06e-05	0.00012018
P53R	15.3827	no	African	African	4.18e-06	6.776e-05
L186P	1.84333	no	African	African	3.98e-06	6.1516e-05
R471L	3.14667	no	African	African	3.98e-06	6.1531e-05	African ancestry
						0.00125364	0.0025	399
Substitution	Mean Function (%)	Functional (>20%)?	Assigned Group	Present in:	Overall_Allele_Frequency	AF EA
F17L	7.43556	no	East Asian	EA/Other	0.000121	0.00166163
P266L	15.3829	no	Clinical	EA/Eur/SA	4.38e-05	0.00048929
C113Y	-0.159311	no	East Asian	East Asian	1.25e-05	0.00016833
S355L	4.93556	no	East Asian	East Asian	7.95e-06	0.00010873
G234R	0.245924	no	East Asian	East Asian	3.98e-06	5.4366e-05
Q180E	9.48667	no	East Asian	East Asian	3.98e-06	5.4366e-05
R227S	14.6197	no	East Asian	East Asian	3.98e-06	5.4366e-05	East Asian ancestry
						0.00259108	0.00517	193
Substitution	Mean Function (%)	Functional (>20%)?	Assigned Group	Present in:	Overall_Allele_Frequency	AF EUR
P46S	8.74222	no	Shared	Lat/Eur/Oth	0.000428	0.00084065
V235G	9.69	no	European	European	3.19e-05	6.4826e-05
R2P	17.0667	no	European	Eur/Fi	3.22e-05	6.3078e-05
T264R	4.27556	no	European	Eur/AKJ/Other	3.18e-05	5.2755e-05
F41C	14.1356	no	European	European	1.44e-05	3.166e-05
S26N	7.28667	no	European	European	1.2e-05	2.6725e-05
G152D	1.46452	no	Clinical	European	1.19e-05	2.6369e-05
R83L	1.76222	no	Shared	Eur/SA	0.000268	1.2244e-05
P266L	15.3829	no	Clinical	EA/Eur/SA	4.38e-05	8.7958e-06
N367D	16.3478	no	Random	European	3.98e-06	8.7903e-06
Y211H	3.33229	no	Clinical	European	3.98e-06	8.7897e-06	European ancestry
						0.00114468	0.00229	437
Substitution	Mean Function (%)	Functional (>20%)?	Assigned Group	Present in:	Overall_Allele_Frequency	AF LAT
L114P	9.47432	no	Latino	Latino	3.19e-05	0.00117925
C236R	-0.247778	no	Latino	Latino	1.99e-05	0.00014454
A380T	7.95983	no	Latino	Latino	1.59e-05	0.00011564
Y243S	10.7078	no	Latino	Latino	1.19e-05	8.6725e-05
P46S	8.74222	no	Shared	Lat/Eur/Oth	0.000428	5.7022e-05
S28R	0.166667	no	Random	Latino	4.02e-06	2.9024e-05
R471C	15.4451	no	Clinical	Afr/Lat	7.95e-06	2.8908e-05	Latino ancestry
						0.00164111	0.00328	305
Substitution	Mean Function (%)	Functional (>20%)?	Assigned Group	Present in:	Overall_Allele_Frequency	AF SA
R83L	1.76222	no	Shared	Eur/SA	0.000268	0.001875
G15W	11.3768	no	South Asian	South Asian	9.63e-05	0.00078483
Y124C	19.7422	no	South Asian	South Asian	8.34e-06	6.6103e-05
G15E	18.2378	no	South Asian	South Asian	8.03e-06	6.5415e-05
S470F	1.97889	no	South Asian	South Asian	7.95e-06	6.5325e-05
F92V	13.5489	no	South Asian	South Asian	5.57e-06	3.9271e-05
S59R	6.86444	no	South Asian	South Asian	4.25e-06	3.3307e-05
P266L	15.3829	no	Clinical	EA/Eur/SA	4.38e-05	3.2663e-05	South Asian ancestry
						0.00296191	0.00591	169

## Sheet: Dataset S6
Protein_consequence	Substitution	Mean Function (%)	Functional	GnomAD_Group	Present in:	Overall_Allele_Frequency	Population_Specific_AF	Allele Count	Allele Number	Global AF	Allele Count African/African American	Allele Number African/African American	AF AFR	Allele Count East Asian	Allele Number East Asian	AF EA	Allele Count European (non-Finnish)	Allele Number European (non-Finnish)	AF EUR	Allele Count Latino/Admixed American	Allele Number Latino/Admixed American	AF LAT	Allele Count South Asian	Allele Number South Asian	AF SA	Allele Count Other	Allele Number Other	AF OTH	Allele Count Ashkenazi Jewish	Allele Number Ashkenazi Jewish	AF AKJ	Allele Count European (Finnish)	Allele Number European (Finnish)	AF FIN
p.Met177Val	M177V	16.3689	no	African	African	8.13e-05	0.000881128	23	282892	8.13031e-05	22	24968	0.000881128	0	19954	0	0	129194	0	0	35440	0	0	30616	0	1	7228	0.000138351	0	10370	0	0	25122	0
p.Thr337Ile	T337I	105.102	yes	African	African	6.72e-05	0.000760852	19	282866	6.71696e-05	19	24972	0.000760852	0	19954	0	0	129166	0	0	35440	0	0	30616	0	0	7226	0	0	10370	0	0	25122	0
p.Ala272Pro	A272P	105.15	yes	African	African	3.19e-05	0.000114837	1	31396	3.18512e-05	1	8708	0.000114837	0	1560	0	0	15426	0	0	848	0	0	0	0	0	1088	0	0	290	0	0	3476	0
p.Met205Leu	M205L	63.6456	yes	African	African	3.18e-05	0.000114758	1	31410	3.1837e-05	1	8714	0.000114758	0	1558	0	0	15436	0	0	848	0	0	0	0	0	1088	0	0	290	0	0	3476	0
p.Val432Leu	V432L	84.1056	yes	African	African	3.18e-05	0.000114732	1	31408	3.1839e-05	1	8716	0.000114732	0	1560	0	0	15432	0	0	848	0	0	0	0	0	1088	0	0	290	0	0	3474	0
p.Val434Leu	V434L	109.026	yes	African	African	3.18e-05	0.000114811	1	31404	3.18431e-05	1	8710	0.000114811	0	1558	0	0	15434	0	0	848	0	0	0	0	0	1088	0	0	290	0	0	3476	0
p.Gly267Glu	G267E	33.1733	yes	African	African	1.59e-05	0.000246063	4	251456	1.59074e-05	4	16256	0.000246063	0	18394	0	0	113734	0	0	34592	0	0	30616	0	0	6140	0	0	10080	0	0	21644	0
p.Gly529Val	G529V	109.435	yes	African	African	1.41e-05	0.000160205	4	282748	1.41469e-05	4	24968	0.000160205	0	19952	0	0	129080	0	0	35432	0	0	30616	0	0	7220	0	0	10368	0	0	25112	0
p.Thr468Lys	T468K	1.52	no	African	African	1.06e-05	0.000120183	3	282864	1.06058e-05	3	24962	0.000120183	0	19954	0	0	129174	0	0	35440	0	0	30616	0	0	7228	0	0	10370	0	0	25120	0
p.Arg82Leu	R82L	68.7078	yes	African	African	1.04e-05	0.00019988	2	192234	1.0404e-05	2	10006	0.00019988	0	14090	0	0	80710	0	0	29060	0	0	27124	0	0	4992	0	0	8994	0	0	17258	0
p.Leu284Phe	L284F	36.7078	yes	African	African	7.95e-06	0.000123031	2	251492	7.95254e-06	2	16256	0.000123031	0	18394	0	0	113766	0	0	34592	0	0	30616	0	0	6140	0	0	10080	0	0	21648	0
p.Asn57Lys	N57K	50.6178	yes	African	African	7.43e-06	8.61846e-05	2	269358	7.42506e-06	2	23206	8.61846e-05	0	19224	0	0	121510	0	0	34588	0	0	30192	0	0	6858	0	0	10104	0	0	23676	0
p.Asp544Val	D544V	100.718	yes	African	African	7.07e-06	8.00897e-05	2	282878	7.07019e-06	2	24972	8.00897e-05	0	19954	0	0	129186	0	0	35434	0	0	30616	0	0	7224	0	0	10368	0	0	25124	0
p.His79Asn	H79N	55.1622	yes	African	African	5.05e-06	9.60799e-05	1	197958	5.05158e-06	1	10408	9.60799e-05	0	14484	0	0	83958	0	0	29676	0	0	27664	0	0	5082	0	0	9078	0	0	17608	0
p.Pro53Arg	P53R	15.3827	no	African	African	4.18e-06	6.77599e-05	1	239490	4.17554e-06	1	14758	6.77599e-05	0	17774	0	0	106884	0	0	33836	0	0	30218	0	0	5812	0	0	9840	0	0	20368	0
p.Ile159Leu	I159L	68.3733	yes	African	African	3.98e-06	6.15157e-05	1	251496	3.97621e-06	1	16256	6.15157e-05	0	18394	0	0	113770	0	0	34592	0	0	30616	0	0	6140	0	0	10080	0	0	21648	0
p.Leu186Pro	L186P	1.84333	no	African	African	3.98e-06	6.15157e-05	1	251492	3.97627e-06	1	16256	6.15157e-05	0	18394	0	0	113766	0	0	34592	0	0	30616	0	0	6140	0	0	10080	0	0	21648	0
p.Leu334Val	L334V	61.69	yes	African	African	3.98e-06	6.15233e-05	1	251470	3.97662e-06	1	16254	6.15233e-05	0	18394	0	0	113748	0	0	34592	0	0	30616	0	0	6138	0	0	10080	0	0	21648	0
p.Arg471Leu	R471L	3.14667	no	African	African	3.98e-06	6.15309e-05	1	251434	3.97719e-06	1	16252	6.15309e-05	0	18394	0	0	113714	0	0	34592	0	0	30616	0	0	6140	0	0	10078	0	0	21648	0
p.Trp275Cys	W275C	66.8034	yes	African	African	3.98e-06	6.15157e-05	1	251484	3.9764e-06	1	16256	6.15157e-05	0	18392	0	0	113762	0	0	34592	0	0	30616	0	0	6140	0	0	10080	0	0	21646	0
p.Leu202Pro	L202P	55.8786	yes	Clinical	Lat/Eur	0.00013432	0.000200435	38	282906	0.00013432	0	24972	0	0	19954	0	4	129202	3.09593e-05	29	35440	0.000818284	0	30616	0	5	7228	0.000691754	0	10370	0	0	25124	0
p.Asp139Asn	D139N	115.505	yes	Clinical	Afr/EA	0.000113116	0.000110438	32	282896	0.000113116	2	24968	8.01025e-05	30	19954	0.00150346	0	129198	0	0	35440	0	0	30616	0	0	7226	0	0	10370	0	0	25124	0
p.Asn91Ser	N91S	42.3209	yes	Clinical	Afr/Lat	5.22e-05	5.86466e-05	11	210826	5.21757e-05	5	17674	0.000282901	0	14446	0	0	90180	0	3	27892	0.000107558	0	25474	0	3	5914	0.000507271	0	9176	0	0	20070	0
p.Pro266Leu	P266L	15.3829	no	Clinical	EA/Eur/SA	4.38e-05	6.76091e-05	11	251396	4.37557e-05	0	16254	0	9	18394	0.00048929	1	113690	8.79585e-06	0	34590	0	1	30616	3.26627e-05	0	6140	0	0	10080	0	0	21632	0
p.Gly152Asp	G152D	1.46452	no	Clinical	European	1.19e-05	2.6369e-05	3	251496	1.19286e-05	0	16256	0	0	18394	0	3	113770	2.6369e-05	0	34592	0	0	30616	0	0	6140	0	0	10080	0	0	21648	0
p.Arg471Cys	R471C	15.4451	no	Clinical	Afr/Lat	7.95e-06	1.04888e-05	2	251428	7.95456e-06	1	16254	6.15233e-05	0	18392	0	0	113714	0	1	34592	2.89084e-05	0	30616	0	0	6140	0	0	10076	0	0	21644	0
p.Tyr211His	Y211H	3.33229	no	Clinical	European	3.98e-06	8.78966e-06	1	251496	3.97621e-06	0	16256	0	0	18394	0	1	113770	8.78966e-06	0	34592	0	0	30616	0	0	6140	0	0	10080	0	0	21648	0
p.Gly411Val	G411V	0.62138	no	Clinical (absent from gnomAD)	NA	0	0	NA	NA	NA	NA	NA	NA	NA	NA	NA	NA	NA	NA	NA	NA	NA	NA	NA	NA	NA	NA	NA	NA	NA	NA	NA	NA	NA
p.Ser362Leu	S362L	12.7882	no	Clinical (absent from gnomAD)	NA	0	0	NA	NA	NA	NA	NA	NA	NA	NA	NA	NA	NA	NA	NA	NA	NA	NA	NA	NA	NA	NA	NA	NA	NA	NA	NA	NA	NA
p.Val216Leu	V216L	9.99889	no	Clinical (absent from gnomAD)	NA	0	0	NA	NA	NA	NA	NA	NA	NA	NA	NA	NA	NA	NA	NA	NA	NA	NA	NA	NA	NA	NA	NA	NA	NA	NA	NA	NA	NA
p.Phe17Leu	F17L	7.43556	no	East Asian	EA/Other	0.00012117	0.00166163	34	280598	0.00012117	0	24698	0	33	19860	0.00166163	0	127748	0	0	35338	0	0	30590	0	1	7168	0.000139509	0	10312	0	0	24884	0
p.Lys191Asn	K191N	81.3956	yes	East Asian	EA/Other	8.84e-05	0.00120277	25	282896	8.83717e-05	0	24972	0	24	19954	0.00120277	0	129194	0	0	35440	0	0	30616	0	1	7228	0.000138351	0	10370	0	0	25122	0
p.Ala301Gly	A301G	72.8767	yes	East Asian	East Asian	3.19e-05	0.000641849	1	31382	3.18654e-05	0	8712	0	1	1558	0.000641849	0	15418	0	0	848	0	0	0	0	0	1084	0	0	290	0	0	3472	0
p.Ala61Val	A61V	37.5744	yes	East Asian	East Asian	2.14e-05	0.000288584	5	233428	2.14199e-05	0	13952	0	5	17326	0.000288584	0	103582	0	0	33310	0	0	29952	0	0	5702	0	0	9732	0	0	19872	0
p.Leu97Val	L97V	38.5567	yes	East Asian	East Asian	2.02e-05	0.000273486	4	198010	2.0201e-05	0	10486	0	4	14626	0.000273486	0	84730	0	0	29424	0	0	26792	0	0	5172	0	0	9158	0	0	17622	0
p.Arg2Gly	R2G	80.9089	yes	East Asian	East Asian	1.61e-05	0.000219443	4	247700	1.61486e-05	0	15770	0	4	18228	0.000219443	0	111252	0	0	34470	0	0	30560	0	0	6058	0	0	9992	0	0	21370	0
p.Cys113Tyr	C113Y	-0.159311	no	East Asian	East Asian	1.25e-05	0.000168331	3	239782	1.25114e-05	0	14786	0	3	17822	0.000168331	0	106642	0	0	34070	0	0	30074	0	0	5898	0	0	9830	0	0	20660	0
p.Val448Met	V448M	46.4711	yes	East Asian	East Asian	1.06e-05	0.000150346	3	282886	1.0605e-05	0	24964	0	3	19954	0.000150346	0	129192	0	0	35440	0	0	30616	0	0	7228	0	0	10370	0	0	25122	0
p.Asn64Ile	N64I	29.0756	yes	East Asian	East Asian	8.65e-06	0.000116632	2	231328	8.64573e-06	0	13786	0	2	17148	0.000116632	0	102468	0	0	33114	0	0	29794	0	0	5652	0	0	9686	0	0	19680	0
p.Ala9Val	A9V	42.6889	yes	East Asian	East Asian	8.03e-06	0.000109481	2	249022	8.03142e-06	0	15996	0	2	18268	0.000109481	0	112136	0	0	34500	0	0	30588	0	0	6080	0	0	10022	0	0	21432	0
p.Gly182Val	G182V	66.2956	yes	East Asian	East Asian	7.95e-06	0.000108731	2	251492	7.95254e-06	0	16256	0	2	18394	0.000108731	0	113766	0	0	34592	0	0	30616	0	0	6140	0	0	10080	0	0	21648	0
p.Ile229Thr	I229T	72.8522	yes	East Asian	East Asian	7.95e-06	0.000108731	2	251492	7.95254e-06	0	16256	0	2	18394	0.000108731	0	113766	0	0	34592	0	0	30616	0	0	6140	0	0	10080	0	0	21648	0
p.Pro143Leu	P143L	46.0325	yes	East Asian	East Asian	7.95e-06	0.000108731	2	251496	7.95241e-06	0	16256	0	2	18394	0.000108731	0	113770	0	0	34592	0	0	30616	0	0	6140	0	0	10080	0	0	21648	0
p.Ser355Leu	S355L	4.93556	no	East Asian	East Asian	7.95e-06	0.000108731	2	251464	7.95342e-06	0	16256	0	2	18394	0.000108731	0	113742	0	0	34592	0	0	30616	0	0	6138	0	0	10078	0	0	21648	0
p.Asp73Asn	D73N	71.9522	yes	East Asian	East Asian	4.83e-06	6.54793e-05	1	207030	4.83022e-06	0	11244	0	1	15272	6.54793e-05	0	88932	0	0	30608	0	0	28284	0	0	5246	0	0	9228	0	0	18216	0
p.Gly234Arg	G234R	0.245924	no	East Asian	East Asian	3.98e-06	5.43656e-05	1	251488	3.97633e-06	0	16256	0	1	18394	5.43656e-05	0	113764	0	0	34592	0	0	30616	0	0	6140	0	0	10078	0	0	21648	0
p.Ile159Thr	I159T	54.5167	yes	East Asian	East Asian	3.98e-06	5.43656e-05	1	251496	3.97621e-06	0	16256	0	1	18394	5.43656e-05	0	113770	0	0	34592	0	0	30616	0	0	6140	0	0	10080	0	0	21648	0
p.Ile188Val	I188V	73.7944	yes	East Asian	East Asian	3.98e-06	5.43656e-05	1	251490	3.9763e-06	0	16256	0	1	18394	5.43656e-05	0	113764	0	0	34592	0	0	30616	0	0	6140	0	0	10080	0	0	21648	0
p.Gln180Glu	Q180E	9.48667	no	East Asian	East Asian	3.98e-06	5.43656e-05	1	251490	3.9763e-06	0	16256	0	1	18394	5.43656e-05	0	113768	0	0	34592	0	0	30616	0	0	6140	0	0	10080	0	0	21644	0
p.Arg227Ser	R227S	14.6197	no	East Asian	East Asian	3.98e-06	5.43656e-05	1	251476	3.97652e-06	0	16256	0	1	18394	5.43656e-05	0	113752	0	0	34592	0	0	30616	0	0	6140	0	0	10078	0	0	21648	0
p.Gly96Ala	G96A	26.3667	yes	European	Eur/AKJ/Other	0.000374317	0.000212409	85	227080	0.000374317	0	18996	0	0	15984	0	21	98866	0.000212409	0	29994	0	0	26604	0	4	6208	0.00064433	60	9408	0.00637755	0	21020	0
p.Ile285Phe	I285F	53.7667	yes	European	European	6.37e-05	0.000129634	2	31392	6.37105e-05	0	8704	0	0	1560	0	2	15428	0.000129634	0	848	0	0	0	0	0	1088	0	0	290	0	0	3474	0
p.Pro421Leu	P421L	47.3099	yes	European	European	6.37e-05	0.000129618	2	31408	6.3678e-05	0	8718	0	0	1560	0	2	15430	0.000129618	0	848	0	0	0	0	0	1088	0	0	290	0	0	3474	0
p.Arg257Trp	R257W	26.7444	yes	European	European	4.24e-05	9.28922e-05	12	282878	4.24211e-05	0	24968	0	0	19954	0	12	129182	9.28922e-05	0	35440	0	0	30616	0	0	7226	0	0	10370	0	0	25122	0
p.Arg2Pro	R2P	17.0667	no	European	Eur/Fi	3.22e-05	6.30776e-05	9	279374	3.22149e-05	0	24524	0	0	19802	0	8	126828	6.30776e-05	0	35328	0	0	30576	0	0	7152	0	0	10292	0	1	24872	4.02059e-05
p.Ile312Leu	I312L	84.6244	yes	European	European	3.19e-05	6.48677e-05	1	31366	3.18817e-05	0	8700	0	0	1558	0	1	15416	6.48677e-05	0	848	0	0	0	0	0	1084	0	0	290	0	0	3470	0
p.Val235Gly	V235G	9.69	no	European	European	3.19e-05	6.48256e-05	1	31392	3.18552e-05	0	8706	0	0	1558	0	1	15426	6.48256e-05	0	848	0	0	0	0	0	1088	0	0	290	0	0	3476	0
p.Tyr492Cys	Y492C	43.7813	yes	European	European	3.19e-05	6.48593e-05	1	31388	3.18593e-05	0	8710	0	0	1560	0	1	15418	6.48593e-05	0	848	0	0	0	0	0	1088	0	0	290	0	0	3474	0
p.Gly182Cys	G182C	77.24	yes	European	European	3.18e-05	6.48088e-05	1	31398	3.18492e-05	0	8708	0	0	1558	0	1	15430	6.48088e-05	0	848	0	0	0	0	0	1088	0	0	290	0	0	3476	0
p.Leu507Ser	L507S	63.8956	yes	European	European	3.18e-05	6.48172e-05	1	31400	3.18471e-05	0	8710	0	0	1560	0	1	15428	6.48172e-05	0	848	0	0	0	0	0	1088	0	0	290	0	0	3476	0
p.Gln523Arg	Q523R	110.68	yes	European	European	3.18e-05	6.97091e-05	9	282794	3.18253e-05	0	24968	0	0	19952	0	9	129108	6.97091e-05	0	35436	0	0	30616	0	0	7222	0	0	10370	0	0	25122	0
p.Thr264Arg	T264R	4.27556	no	European	Eur/AKJ/Other	3.18e-05	5.27547e-05	8	251456	3.18147e-05	0	16256	0	0	18394	0	6	113734	5.27547e-05	0	34592	0	0	30616	0	1	6140	0.000162866	0	10080	0	1	21644	4.62022e-05
p.Val420Leu	V420L	94.1133	yes	European	European	3.18e-05	6.48004e-05	1	31404	3.18431e-05	0	8712	0	0	1560	0	1	15432	6.48004e-05	0	848	0	0	0	0	0	1088	0	0	290	0	0	3474	0
p.Glu511Asp	E511D	72.3478	yes	European	European	2.47e-05	5.42022e-05	7	282830	2.47498e-05	0	24964	0	0	19950	0	7	129146	5.42022e-05	0	35438	0	0	30616	0	0	7226	0	0	10370	0	0	25120	0
p.Asn210Ser	N210S	32.8878	yes	European	European	1.99e-05	4.39483e-05	5	251496	1.9881e-05	0	16256	0	0	18394	0	5	113770	4.39483e-05	0	34592	0	0	30616	0	0	6140	0	0	10080	0	0	21648	0
p.Tyr454His	Y454H	66.3611	yes	European	European	1.77e-05	3.87081e-05	5	282862	1.76765e-05	0	24964	0	0	19954	0	5	129172	3.87081e-05	0	35438	0	0	30616	0	0	7226	0	0	10370	0	0	25122	0
p.Glu131Lys	E131K	27.2009	yes	European	European	1.68e-05	3.81403e-05	4	237452	1.68455e-05	0	14310	0	0	17764	0	4	104876	3.81403e-05	0	34096	0	0	30106	0	0	5836	0	0	9762	0	0	20702	0
p.Leu321Val	L321V	73.7544	yes	European	European	1.59e-05	3.51636e-05	4	251474	1.59062e-05	0	16254	0	0	18394	0	4	113754	3.51636e-05	0	34592	0	0	30616	0	0	6136	0	0	10080	0	0	21648	0
p.Phe41Cys	F41C	14.1356	no	European	European	1.44e-05	3.16596e-05	4	278080	1.43843e-05	0	24330	0	0	19746	0	4	126344	3.16596e-05	0	35150	0	0	30508	0	0	7088	0	0	10248	0	0	24666	0
p.Ser26Asn	S26N	7.28667	no	European	European	1.2e-05	2.67251e-05	3	249060	1.20453e-05	0	15980	0	0	18304	0	3	112254	2.67251e-05	0	34458	0	0	30584	0	0	6068	0	0	10020	0	0	21392	0
p.Gly267Ala	G267A	35.4011	yes	Latino	Latino	6.36e-05	0.000462535	16	251456	6.36294e-05	0	16256	0	0	18394	0	0	113734	0	16	34592	0.000462535	0	30616	0	0	6140	0	0	10080	0	0	21644	0
p.Ser39Ala	S39A	74.5467	yes	Latino	Latino	4.05e-05	0.000291307	10	247202	4.04527e-05	0	15698	0	0	18214	0	0	111218	0	10	34328	0.000291307	0	30520	0	0	6016	0	0	9968	0	0	21240	0
p.Leu114Pro	L114P	9.47432	no	Latino	Latino	3.19e-05	0.00117925	1	31384	3.18634e-05	0	8704	0	0	1560	0	0	15422	0	1	848	0.00117925	0	0	0	0	1086	0	0	290	0	0	3474	0
p.Ser537Gly	S537G	85.1756	yes	Latino	Latino	3.18e-05	0.00117925	1	31412	3.1835e-05	0	8718	0	0	1560	0	0	15432	0	1	848	0.00117925	0	0	0	0	1088	0	0	290	0	0	3476	0
p.Cys236Arg	C236R	-0.247778	no	Latino	Latino	1.99e-05	0.000144542	5	251486	1.98818e-05	0	16256	0	0	18394	0	0	113762	0	5	34592	0.000144542	0	30616	0	0	6138	0	0	10080	0	0	21648	0
p.Ile229Leu	I229L	77.3422	yes	Latino	Latino	1.99e-05	0.000144542	5	251488	1.98817e-05	0	16256	0	0	18394	0	0	113762	0	5	34592	0.000144542	0	30616	0	0	6140	0	0	10080	0	0	21648	0
p.Leu507Phe	L507F	96.6644	yes	Latino	Latino	1.99e-05	0.00014455	5	251430	1.98863e-05	0	16256	0	0	18394	0	0	113714	0	5	34590	0.00014455	0	30616	0	0	6138	0	0	10076	0	0	21646	0
p.Ala380Thr	A380T	7.95983	no	Latino	Latino	1.59e-05	0.00011564	4	251478	1.5906e-05	0	16256	0	0	18394	0	0	113756	0	4	34590	0.00011564	0	30616	0	0	6138	0	0	10080	0	0	21648	0
p.Ile345Met	I345M	110.519	yes	Latino	Latino	1.59e-05	0.000115654	4	251446	1.5908e-05	0	16254	0	0	18394	0	0	113732	0	4	34586	0.000115654	0	30616	0	0	6136	0	0	10080	0	0	21648	0
p.Val413Gly	V413G	41.5289	yes	Latino	Latino	1.59e-05	0.00011564	4	251434	1.59087e-05	0	16256	0	0	18394	0	0	113728	0	4	34590	0.00011564	0	30612	0	0	6138	0	0	10080	0	0	21636	0
p.Met541Leu	M541L	77.6644	yes	Latino	Latino	1.19e-05	8.67353e-05	3	251456	1.19305e-05	0	16256	0	0	18394	0	0	113740	0	3	34588	8.67353e-05	0	30616	0	0	6136	0	0	10078	0	0	21648	0
p.Arg166Gly	R166G	44.3573	yes	Latino	Latino	1.19e-05	8.67253e-05	3	251488	1.1929e-05	0	16256	0	0	18394	0	0	113762	0	3	34592	8.67253e-05	0	30616	0	0	6140	0	0	10080	0	0	21648	0
p.Val465Gly	V465G	28.38	yes	Latino	Latino	1.19e-05	8.67253e-05	3	251478	1.19295e-05	0	16256	0	0	18394	0	0	113756	0	3	34592	8.67253e-05	0	30616	0	0	6140	0	0	10080	0	0	21644	0
p.Tyr243Ser	Y243S	10.7078	no	Latino	Latino	1.19e-05	8.67253e-05	3	251492	1.19288e-05	0	16256	0	0	18394	0	0	113768	0	3	34592	8.67253e-05	0	30616	0	0	6138	0	0	10080	0	0	21648	0
p.Ala90Val	A90V	86.1111	yes	Latino	Latino	1.13e-05	7.46324e-05	2	177502	1.12675e-05	0	8788	0	0	12654	0	0	73730	0	2	26798	7.46324e-05	0	25362	0	0	4796	0	0	8868	0	0	16506	0
p.Asn133His	N133H	52.9733	yes	Latino	Latino	1.06e-05	8.46501e-05	3	282894	1.06047e-05	0	24964	0	0	19952	0	0	129204	0	3	35440	8.46501e-05	0	30616	0	0	7224	0	0	10370	0	0	25124	0
p.Ile372Met	I372M	101.938	yes	Latino	Latino	7.95e-06	5.78168e-05	2	251484	7.95279e-06	0	16256	0	0	18394	0	0	113762	0	2	34592	5.78168e-05	0	30616	0	0	6140	0	0	10076	0	0	21648	0
p.Ser512Gly	S512G	60.9644	yes	Latino	Latino	7.95e-06	5.78202e-05	2	251426	7.95463e-06	0	16256	0	0	18394	0	0	113708	0	2	34590	5.78202e-05	0	30616	0	0	6136	0	0	10080	0	0	21646	0
p.His65Leu	H65L	41.1611	yes	Latino	Latino	4.37e-06	3.04414e-05	1	228716	4.37223e-06	0	13440	0	0	16976	0	0	101020	0	1	32850	3.04414e-05	0	29638	0	0	5614	0	0	9662	0	0	19516	0
p.Ala55Val	A55V	80.0956	yes	Latino	Latino	4.19e-06	2.95893e-05	1	238922	4.18547e-06	0	14688	0	0	17728	0	0	106624	0	1	33796	2.95893e-05	0	30168	0	0	5808	0	0	9818	0	0	20292	0
p.Arg85Gln	R85Q	47.1767	yes	Random	Lat/Eur	5.51e-05	9.70591e-05	10	181634	5.50558e-05	0	9034	0	0	13054	0	3	75766	3.95956e-05	7	27264	0.000256749	0	26168	0	0	4856	0	0	8864	0	0	16628	0
p.Arg400His	R400H	54.8633	yes	Random	Lat/Eur/SA	4.24e-05	6.14653e-05	12	282868	4.24226e-05	0	24962	0	0	19954	0	6	129178	4.64475e-05	2	35440	5.64334e-05	4	30614	0.000130659	0	7228	0	0	10370	0	0	25122	0
p.Pro518Ala	P518A	90.8622	yes	Random	Other	3.18e-05	0.000919118	1	31406	3.1841e-05	0	8716	0	0	1560	0	0	15428	0	0	848	0	0	0	0	1	1088	0.000919118	0	290	0	0	3476	0
p.Arg257Gln	R257Q	67.8044	yes	Random	Afr/EA/Eur	1.77e-05	2.87201e-05	5	282868	1.76761e-05	3	24970	0.000120144	1	19952	5.01203e-05	1	129172	7.74162e-06	0	35440	0	0	30616	0	0	7226	0	0	10370	0	0	25122	0
p.Gln121His	Q121H	78	yes	Random	Lat/Eur	1.66e-05	2.12896e-05	4	240436	1.66364e-05	0	14846	0	0	17842	0	2	106716	1.87413e-05	1	34198	2.92415e-05	0	30230	0	1	5912	0.000169147	0	9840	0	0	20852	0
p.Ala442Thr	A442T	52.9633	yes	Random	European	1.06e-05	2.32216e-05	3	282876	1.06054e-05	0	24962	0	0	19954	0	3	129190	2.32216e-05	0	35438	0	0	30616	0	0	7228	0	0	10370	0	0	25118	0
p.Phe10Leu	F10L	82.4078	yes	Random	European	8.03e-06	1.7824e-05	2	249138	8.02768e-06	0	16008	0	0	18282	0	2	112208	1.7824e-05	0	34506	0	0	30592	0	0	6086	0	0	10022	0	0	21434	0
p.Leu507Val	L507V	88.1767	yes	Random	European	7.95e-06	1.75852e-05	2	251454	7.95374e-06	0	16256	0	0	18394	0	2	113732	1.75852e-05	0	34590	0	0	30616	0	0	6140	0	0	10080	0	0	21646	0
p.Asn192Ser	N192S	72.0222	yes	Random	European	7.95e-06	1.75803e-05	2	251488	7.95267e-06	0	16256	0	0	18394	0	2	113764	1.75803e-05	0	34592	0	0	30616	0	0	6140	0	0	10080	0	0	21646	0
p.Ala94Val	A94V	51.1278	yes	Random	Finnish	5.4e-06	5.89206e-05	1	185120	5.4019e-06	0	9436	0	0	13402	0	0	77744	0	0	27868	0	0	25790	0	0	4926	0	0	8982	0	1	16972	5.89206e-05
p.Gly74Arg	G74R	23.5033	yes	Random	European	4.88e-06	1.14067e-05	1	204930	4.87972e-06	0	11062	0	0	15122	0	1	87668	1.14067e-05	0	30440	0	0	28124	0	0	5232	0	0	9200	0	0	18082	0
p.Leu58Val	L58V	35.5611	yes	Random	European	4.21e-06	9.45108e-06	1	237460	4.21124e-06	0	14440	0	0	17632	0	1	105808	9.45108e-06	0	33704	0	0	30132	0	0	5760	0	0	9808	0	0	20176	0
p.Val123Gly	V123G	61.5611	yes	Random	European	4.16e-06	9.37752e-06	1	240364	4.16036e-06	0	14806	0	0	17842	0	1	106638	9.37752e-06	0	34222	0	0	30272	0	0	5906	0	0	9842	0	0	20836	0
p.Ser28Arg	S28R	0.166667	no	Random	Latino	4.02e-06	2.90242e-05	1	249004	4.016e-06	0	15962	0	0	18300	0	0	112240	0	1	34454	2.90242e-05	0	30578	0	0	6066	0	0	10006	0	0	21398	0
p.Asn367Asp	N367D	16.3478	no	Random	European	3.98e-06	8.79028e-06	1	251488	3.97633e-06	0	16256	0	0	18394	0	1	113762	8.79028e-06	0	34592	0	0	30616	0	0	6140	0	0	10080	0	0	21648	0
p.Pro518Ser	P518S	84.5933	yes	Random	European	3.98e-06	8.79477e-06	1	251422	3.97738e-06	0	16256	0	0	18394	0	1	113704	8.79477e-06	0	34588	0	0	30616	0	0	6138	0	0	10080	0	0	21646	0
p.Arg298Gly	R298G	60.7289	yes	Random	South Asian	3.98e-06	3.26627e-05	1	251496	3.97621e-06	0	16256	0	0	18394	0	0	113770	0	0	34592	0	1	30616	3.26627e-05	0	6140	0	0	10080	0	0	21648	0
p.Thr502Ile	T502I	70.4889	yes	Random	East Asian	3.98e-06	5.43656e-05	1	251444	3.97703e-06	0	16256	0	1	18394	5.43656e-05	0	113722	0	0	34590	0	0	30616	0	0	6138	0	0	10080	0	0	21648	0
p.Val198Leu	V198L	73.3744	yes	Random	European	3.98e-06	8.79044e-06	1	251482	3.97643e-06	0	16256	0	0	18394	0	1	113760	8.79044e-06	0	34592	0	0	30616	0	0	6140	0	0	10080	0	0	21644	0
p.Tyr449Cys	Y449C	69.9633	yes	Random	South Asian	3.98e-06	3.26627e-05	1	251492	3.97627e-06	0	16256	0	0	18394	0	0	113766	0	0	34592	0	1	30616	3.26627e-05	0	6140	0	0	10080	0	0	21648	0
p.Leu144Phe	L144F	62.0367	yes	Shared	Afr/Lat/Eur/SA	0.00746564	0.00950413	2112	282896	0.00746564	1933	24964	0.0774315	0	19954	0	23	129200	0.000178019	132	35440	0.0037246	5	30616	0.000163313	15	7228	0.00207526	1	10370	9.6432e-05	3	25124	0.000119408
p.Pro549Ser	P549S	86.3244	yes	Shared	Afr/Lat/Eur	0.00737072	0.010897	2085	282876	0.00737072	1944	24970	0.0778534	0	19954	0	17	129188	0.000131591	105	35436	0.00296309	0	30616	0	19	7222	0.00263085	0	10366	0	0	25124	0
p.Arg488His	R488H	81.2544	yes	Shared	All	0.00319278	0.00319278	903	282826	0.00319278	20	24966	0.000801089	1	19954	5.01153e-05	600	129130	0.00464648	172	35438	0.00485355	49	30616	0.00160047	40	7228	0.00553403	2	10370	0.000192864	19	25124	0.000756249
p.Leu20His	L20H	36.1344	yes	Shared	Afr/Lat/Eur/SA	0.00125066	0.00159333	351	280652	0.00125066	302	24678	0.0122376	0	19856	0	14	127818	0.000109531	31	35334	0.000877342	1	30580	3.27011e-05	3	7170	0.00041841	0	10314	0	0	24902	0
p.Met417Val	M417V	74.9922	yes	Shared	Afr/Lat/Eur/SA	0.00124826	0.00159441	353	282794	0.00124826	304	24962	0.0121785	0	19952	0	15	129134	0.000116158	31	35434	0.000874866	1	30614	3.26648e-05	2	7226	0.000276778	0	10370	0	0	25102	0
p.Met530Ile	M530I	92.1622	yes	Shared	Afr/Lat/Eur/SA	0.00116352	0.00148565	329	282762	0.00116352	281	24960	0.011258	0	19950	0	14	129100	0.000108443	31	35430	0.000874965	1	30616	3.26627e-05	2	7222	0.000276932	0	10368	0	0	25116	0
p.Ile312Val	I312V	74.9711	yes	Shared	Afr/Lat/Eur/SA	0.000862618	0.00106269	244	282860	0.000862618	7	24956	0.000280494	0	19952	0	211	129184	0.00163333	14	35440	0.000395034	2	30616	6.53253e-05	7	7224	0.000968992	1	10370	9.6432e-05	2	25118	7.96242e-05
p.Ala214Val	A214V	35.0767	yes	Shared	EA/SA	0.000723681	0.00371353	182	251492	0.000723681	0	16256	0	1	18394	5.43656e-05	0	113770	0	0	34592	0	181	30616	0.00591194	0	6140	0	0	10080	0	0	21644	0
p.Val481Ile	V481I	81.4867	yes	Shared	All	0.000696995	0.000696995	197	282642	0.000696995	14	24950	0.000561122	5	19954	0.000250576	95	128984	0.000736525	2	35432	5.64462e-05	36	30614	0.00117593	3	7224	0.000415282	27	10366	0.00260467	15	25118	0.000597181
p.Gly12Ser	G12S	52.1733	yes	Shared	Afr/Lat/Eur	0.000695252	0.000857852	195	280474	0.000695252	6	24700	0.000242915	0	19830	0	126	127638	0.000987167	29	35340	0.0008206	0	30584	0	9	7168	0.00125558	0	10314	0	25	24900	0.00100402
p.Gly484Val	G484V	98.3689	yes	Shared	Eur/SA	0.000494997	0.000657252	140	282830	0.000494997	0	24968	0	0	19952	0	104	129140	0.000805328	0	35438	0	1	30616	3.26627e-05	5	7228	0.000691754	0	10368	0	30	25120	0.00119427
p.Lys302Glu	K302E	85.1189	yes	Shared	EA/SA	0.000463107	0.00253125	131	282872	0.000463107	0	24960	0	124	19952	0.00621492	0	129184	0	0	35440	0	4	30616	0.000130651	3	7228	0.000415053	0	10370	0	0	25122	0
p.Pro46Ser	P46S	8.74222	no	Shared	Lat/Eur	0.000428206	0.000668842	118	275568	0.000428206	0	23926	0	0	19622	0	105	124904	0.000840646	2	35074	5.70223e-05	0	30446	0	2	7012	0.000285225	6	10200	0.000588235	3	24384	0.000123031
p.Asp122Tyr	D122Y	25.7478	yes	Shared	Afr/Lat/Eur/SA	0.000390001	0.000497795	106	271794	0.000390001	4	23526	0.000170025	0	19410	0	79	122122	0.000646894	4	35044	0.000114142	18	30238	0.000595277	1	6998	0.000142898	0	10128	0	0	24328	0
p.Tyr449Asp	Y449D	40.3767	yes	Shared	Afr/Lat	0.000335848	0.00153999	95	282866	0.000335848	92	24958	0.00368619	0	19954	0	0	129188	0	1	35432	2.82231e-05	0	30616	0	2	7228	0.000276702	0	10370	0	0	25120	0
p.Val527Leu	V527L	63.9118	yes	Shared	Afr/Lat	0.000279375	0.0013079	79	282774	0.000279375	70	24968	0.00280359	0	19954	0	0	129088	0	9	35434	0.000253993	0	30616	0	0	7222	0	0	10370	0	0	25122	0
p.Arg83Leu	R83L	1.76222	no	Shared	Eur/SA	0.000268193	0.000477634	52	193890	0.000268193	0	10218	0	0	14216	0	1	81670	1.22444e-05	0	29166	0	51	27200	0.001875	0	5020	0	0	9040	0	0	17360	0
p.Arg548Lys	R548K	72.4067	yes	Shared	Afr/Eur	0.00020504	0.000343803	58	282872	0.00020504	2	24972	8.00897e-05	0	19954	0	51	129186	0.00039478	0	35434	0	0	30616	0	2	7220	0.000277008	0	10366	0	3	25124	0.000119408
p.Lys191Arg	K191R	74.76	yes	Shared	EA/Eur	0.000198818	0.000363207	50	251486	0.000198818	0	16256	0	47	18394	0.00255518	1	113762	8.79028e-06	0	34592	0	0	30616	0	2	6140	0.000325733	0	10080	0	0	21646	0
p.Met381Thr	M381T	116.47	yes	Shared	Afr/Lat	0.000190892	0.000893951	54	282882	0.000190892	51	24966	0.00204278	0	19948	0	0	129196	0	3	35440	8.46501e-05	0	30616	0	0	7226	0	0	10370	0	0	25120	0
p.Gly15Trp	G15W	11.3768	no	South Asian	South Asian	9.63e-05	0.000784827	24	249200	9.63082e-05	0	16006	0	0	18286	0	0	112296	0	0	34496	0	24	30580	0.000784827	0	6078	0	0	10028	0	0	21430	0
p.Asp138Tyr	D138Y	56.7344	yes	South Asian	South Asian	2.39e-05	0.000195976	6	251496	2.38572e-05	0	16256	0	0	18394	0	0	113770	0	0	34592	0	6	30616	0.000195976	0	6140	0	0	10080	0	0	21648	0
p.Met346Thr	M346T	72.07	yes	South Asian	South Asian	2.39e-05	0.000195989	6	251444	2.38622e-05	0	16254	0	0	18394	0	0	113730	0	0	34588	0	6	30614	0.000195989	0	6136	0	0	10080	0	0	21648	0
p.Arg289Gln	R289Q	35.5378	yes	South Asian	South Asian	1.99e-05	0.000163313	5	251486	1.98818e-05	0	16256	0	0	18394	0	0	113762	0	0	34592	0	5	30616	0.000163313	0	6140	0	0	10080	0	0	21646	0
p.Asn339Ser	N339S	42.1244	yes	South Asian	South Asian	1.59e-05	0.000130651	4	251462	1.5907e-05	0	16256	0	0	18394	0	0	113738	0	0	34592	0	4	30616	0.000130651	0	6138	0	0	10080	0	0	21648	0
p.Asp102Asn	D102N	29.0296	yes	South Asian	South Asian	1.36e-05	0.000105515	3	219936	1.36403e-05	0	12558	0	0	16530	0	0	96246	0	0	32120	0	3	28432	0.000105515	0	5566	0	0	9484	0	0	19000	0
p.His369Pro	H369P	21.4489	yes	South Asian	South Asian	1.19e-05	9.79944e-05	3	251482	1.19293e-05	0	16256	0	0	18394	0	0	113760	0	0	34590	0	3	30614	9.79944e-05	0	6140	0	0	10080	0	0	21648	0
p.Thr66Ile	T66I	38.8878	yes	South Asian	Shared (SA/Other)	8.82e-06	3.38432e-05	2	226870	8.81562e-06	0	13278	0	0	16872	0	0	99904	0	0	32634	0	1	29548	3.38432e-05	1	5580	0.000179211	0	9616	0	0	19438	0
p.Tyr124Cys	Y124C	19.7422	no	South Asian	South Asian	8.34e-06	6.61026e-05	2	239790	8.34063e-06	0	14714	0	0	17830	0	0	106252	0	0	34218	0	2	30256	6.61026e-05	0	5886	0	0	9826	0	0	20808	0
p.Thr35Ala	T35A	50.0211	yes	South Asian	South Asian	8.08e-06	6.55093e-05	2	247666	8.07539e-06	0	15742	0	0	18226	0	0	111534	0	0	34386	0	2	30530	6.55093e-05	0	6024	0	0	9990	0	0	21234	0
p.Gly15Glu	G15E	18.2378	no	South Asian	South Asian	8.03e-06	6.54151e-05	2	249170	8.02665e-06	0	15992	0	0	18276	0	0	112296	0	0	34496	0	2	30574	6.54151e-05	0	6080	0	0	10028	0	0	21428	0
p.Phe437Ser	F437S	46.0705	yes	South Asian	South Asian	7.95e-06	6.53253e-05	2	251494	7.95248e-06	0	16256	0	0	18394	0	0	113768	0	0	34592	0	2	30616	6.53253e-05	0	6140	0	0	10080	0	0	21648	0
p.Ile340Phe	I340F	57.5344	yes	South Asian	South Asian	7.95e-06	6.53253e-05	2	251464	7.95342e-06	0	16256	0	0	18394	0	0	113740	0	0	34592	0	2	30616	6.53253e-05	0	6138	0	0	10080	0	0	21648	0
p.Arg488Gly	R488G	82.7889	yes	South Asian	South Asian	7.95e-06	6.53253e-05	2	251444	7.95406e-06	0	16256	0	0	18394	0	0	113724	0	0	34590	0	2	30616	6.53253e-05	0	6140	0	0	10076	0	0	21648	0
p.Ser470Phe	S470F	1.97889	no	South Asian	South Asian	7.95e-06	6.53253e-05	2	251466	7.95336e-06	0	16256	0	0	18394	0	0	113742	0	0	34592	0	2	30616	6.53253e-05	0	6140	0	0	10078	0	0	21648	0
p.Phe92Val	F92V	13.5489	no	South Asian	South Asian	5.57e-06	3.92711e-05	1	179552	5.56942e-06	0	8958	0	0	12970	0	0	74808	0	0	27146	0	1	25464	3.92711e-05	0	4836	0	0	8886	0	0	16484	0
p.Leu97Met	L97M	78.3511	yes	South Asian	South Asian	5.05e-06	3.73246e-05	1	198010	5.05025e-06	0	10486	0	0	14626	0	0	84730	0	0	29424	0	1	26792	3.73246e-05	0	5172	0	0	9158	0	0	17622	0
p.Arg75Ser	R75S	36.9644	yes	South Asian	South Asian	4.96e-06	3.5832e-05	1	201510	4.96253e-06	0	10782	0	0	14762	0	0	85848	0	0	30024	0	1	27908	3.5832e-05	0	5162	0	0	9150	0	0	17874	0
p.Ser59Arg	S59R	6.86444	no	South Asian	South Asian	4.25e-06	3.33067e-05	1	235192	4.25185e-06	0	14176	0	0	17482	0	0	104530	0	0	33522	0	1	30024	3.33067e-05	0	5724	0	0	9750	0	0	19984	0
p.Glu109Gln	E109Q	58.2	yes	South Asian	South Asian	4.22e-06	3.353e-05	1	236706	4.22465e-06	0	14354	0	0	17670	0	0	105058	0	0	33838	0	1	29824	3.353e-05	0	5840	0	0	9766	0	0	20356	0

## Sheet: Dataset S7
Gene	Transcript_Consequence	Substitution	System	Substrate	Function	Function_Avg	CTDmutation	Citation
SLC22A5	c.424G>T	A142S	CHO	Carnitine	25.68	25.68	yes	Frigeni, M., Balakrishnan, B., Yin, X., Calderon, F., Mao, R., Pasquali, M., & Longo, N. (2017). Functional and molecular studies in primary carnitine deficiency. Human mutation, 38(12), 1684–1699. https://doi.org/10.1002/humu.23315
SLC22A5	c.718G>A	A240T	CHO	Carnitine	2.06	2.06	yes	Frigeni, M., Balakrishnan, B., Yin, X., Calderon, F., Mao, R., Pasquali, M., & Longo, N. (2017). Functional and molecular studies in primary carnitine deficiency. Human mutation, 38(12), 1684–1699. https://doi.org/10.1002/humu.23315
SLC22A5	c.902C>A	A301D	CHO	Carnitine	3	3	yes	Wang Y, Taroni F, Garavaglia B, Longo N. Functional analysis of mutations in the OCTN2 transporter causing primary carnitine deficiency: lack of genotype-phenotype correlation. Hum Mutat. 2000 Nov;16(5):401-7. doi: 10.1002/1098-1004(200011)16:5<401::AID-HUMU4>3.0.CO;2-J. PMID: 11058897.
SLC22A5	c.902C>A	A301D	CHO	Carnitine	0.33	0.33	yes	Frigeni, M., Balakrishnan, B., Yin, X., Calderon, F., Mao, R., Pasquali, M., & Longo, N. (2017). Functional and molecular studies in primary carnitine deficiency. Human mutation, 38(12), 1684–1699. https://doi.org/10.1002/humu.23315
SLC22A5	c.1217C>T	A406V	CHO	Carnitine	79	79	no	Amat di San Filippo C, Wang Y, Longo N. Functional domains in the carnitine transporter OCTN2, defective in primary carnitine deficiency. J Biol Chem. 2003 Nov 28;278(48):47776-84. doi: 10.1074/jbc.M307911200. Epub 2003 Sep 23. PMID: 14506273.
SLC22A5	c.1324_1325GC>AT	A442I	CHO	Carnitine	14.83	14.83	yes	Frigeni, M., Balakrishnan, B., Yin, X., Calderon, F., Mao, R., Pasquali, M., & Longo, N. (2017). Functional and molecular studies in primary carnitine deficiency. Human mutation, 38(12), 1684–1699. https://doi.org/10.1002/humu.23315
SLC22A5	c.131C>T	A44V	CHO	Carnitine	8.22	8.22	yes	Frigeni, M., Balakrishnan, B., Yin, X., Calderon, F., Mao, R., Pasquali, M., & Longo, N. (2017). Functional and molecular studies in primary carnitine deficiency. Human mutation, 38(12), 1684–1699. https://doi.org/10.1002/humu.23315
SLC22A5	c.149G>A	C50Y	CHO	Carnitine	0	0	yes	Frigeni, M., Balakrishnan, B., Yin, X., Calderon, F., Mao, R., Pasquali, M., & Longo, N. (2017). Functional and molecular studies in primary carnitine deficiency. Human mutation, 38(12), 1684–1699. https://doi.org/10.1002/humu.23315
SLC22A5	c.344A>G	D115G	CHO	Carnitine	4.04	4.04	yes	Frigeni, M., Balakrishnan, B., Yin, X., Calderon, F., Mao, R., Pasquali, M., & Longo, N. (2017). Functional and molecular studies in primary carnitine deficiency. Human mutation, 38(12), 1684–1699. https://doi.org/10.1002/humu.23315
SLC22A5	c.393G>C	E131D	CHO	Carnitine	32.84	32.84	yes	Frigeni, M., Balakrishnan, B., Yin, X., Calderon, F., Mao, R., Pasquali, M., & Longo, N. (2017). Functional and molecular studies in primary carnitine deficiency. Human mutation, 38(12), 1684–1699. https://doi.org/10.1002/humu.23315
SLC22A5	c.949G>A	E317K	CHO	Carnitine	100	100	yes	Frigeni, M., Balakrishnan, B., Yin, X., Calderon, F., Mao, R., Pasquali, M., & Longo, N. (2017). Functional and molecular studies in primary carnitine deficiency. Human mutation, 38(12), 1684–1699. https://doi.org/10.1002/humu.23315
SLC22A5	c.1354G>A	E452K	CHO	Carnitine	3	2.57	yes	Wang Y, Kelly MA, Cowan TM, Longo N. A missense mutation in the OCTN2 gene associated with residual carnitine transport activity. Hum Mutat. 2000;15(3):238-45. doi: 10.1002/(SICI)1098-1004(200003)15:3<238::AID-HUMU4>3.0.CO;2-3. PMID: 10679939.
SLC22A5	c.1354G>A	E452K	CHO	Carnitine	2.14	2.57	yes	Frigeni, M., Balakrishnan, B., Yin, X., Calderon, F., Mao, R., Pasquali, M., & Longo, N. (2017). Functional and molecular studies in primary carnitine deficiency. Human mutation, 38(12), 1684–1699. https://doi.org/10.1002/humu.23315
SLC22A5	c.688T>C	F230L	CHO	Carnitine	0.8	0.8	yes	Frigeni, M., Balakrishnan, B., Yin, X., Calderon, F., Mao, R., Pasquali, M., & Longo, N. (2017). Functional and molecular studies in primary carnitine deficiency. Human mutation, 38(12), 1684–1699. https://doi.org/10.1002/humu.23315
SLC22A5	c.1327T>G	F443V	CHO	Carnitine	0.34	0.34	yes	Frigeni, M., Balakrishnan, B., Yin, X., Calderon, F., Mao, R., Pasquali, M., & Longo, N. (2017). Functional and molecular studies in primary carnitine deficiency. Human mutation, 38(12), 1684–1699. https://doi.org/10.1002/humu.23315
SLC22A5	c.725G>T	G242V	CHO	Carnitine	0	0	yes	Wang Y, Taroni F, Garavaglia B, Longo N. Functional analysis of mutations in the OCTN2 transporter causing primary carnitine deficiency: lack of genotype-phenotype correlation. Hum Mutat. 2000 Nov;16(5):401-7. doi: 10.1002/1098-1004(200011)16:5<401::AID-HUMU4>3.0.CO;2-J. PMID: 11058897.
SLC22A5	c.725G>T	G242V	CHO	Carnitine	0	0	yes	Frigeni, M., Balakrishnan, B., Yin, X., Calderon, F., Mao, R., Pasquali, M., & Longo, N. (2017). Functional and molecular studies in primary carnitine deficiency. Human mutation, 38(12), 1684–1699. https://doi.org/10.1002/humu.23315
SLC22A5	c.1079G>C	G360A	CHO	Carnitine	147	147	no	Amat di San Filippo C, Wang Y, Longo N. Functional domains in the carnitine transporter OCTN2, defective in primary carnitine deficiency. J Biol Chem. 2003 Nov 28;278(48):47776-84. doi: 10.1074/jbc.M307911200. Epub 2003 Sep 23. PMID: 14506273.
SLC22A5	c.1385G>T	G462V	CHO	Carnitine	2.8	2.8	yes	Frigeni, M., Balakrishnan, B., Yin, X., Calderon, F., Mao, R., Pasquali, M., & Longo, N. (2017). Functional and molecular studies in primary carnitine deficiency. Human mutation, 38(12), 1684–1699. https://doi.org/10.1002/humu.23315
SLC22A5	c.1043T>C	I348T	CHO	Carnitine	57.69	57.69	yes	Frigeni, M., Balakrishnan, B., Yin, X., Calderon, F., Mao, R., Pasquali, M., & Longo, N. (2017). Functional and molecular studies in primary carnitine deficiency. Human mutation, 38(12), 1684–1699. https://doi.org/10.1002/humu.23315
SLC22A5	c.1061T>C	I354T	CHO	Carnitine	85	85	no	Amat di San Filippo C, Wang Y, Longo N. Functional domains in the carnitine transporter OCTN2, defective in primary carnitine deficiency. J Biol Chem. 2003 Nov 28;278(48):47776-84. doi: 10.1074/jbc.M307911200. Epub 2003 Sep 23. PMID: 14506273.
SLC22A5	c.1114_1115AT>GC	I372A	CHO	Carnitine	95	95	no	Amat di San Filippo C, Wang Y, Longo N. Functional domains in the carnitine transporter OCTN2, defective in primary carnitine deficiency. J Biol Chem. 2003 Nov 28;278(48):47776-84. doi: 10.1074/jbc.M307911200. Epub 2003 Sep 23. PMID: 14506273.
SLC22A5	c.806T>C	L269P	CHO	Carnitine	44.86	44.86	yes	Frigeni, M., Balakrishnan, B., Yin, X., Calderon, F., Mao, R., Pasquali, M., & Longo, N. (2017). Functional and molecular studies in primary carnitine deficiency. Human mutation, 38(12), 1684–1699. https://doi.org/10.1002/humu.23315
SLC22A5	c.1088T>C	L363P	CHO	Carnitine	0	0	yes	Frigeni, M., Balakrishnan, B., Yin, X., Calderon, F., Mao, R., Pasquali, M., & Longo, N. (2017). Functional and molecular studies in primary carnitine deficiency. Human mutation, 38(12), 1684–1699. https://doi.org/10.1002/humu.23315
SLC22A5	c.1165_1166TT>AC	L389T	CHO	Carnitine	100	100	no	Amat di San Filippo C, Wang Y, Longo N. Functional domains in the carnitine transporter OCTN2, defective in primary carnitine deficiency. J Biol Chem. 2003 Nov 28;278(48):47776-84. doi: 10.1074/jbc.M307911200. Epub 2003 Sep 23. PMID: 14506273.
SLC22A5	c.1225_1226CT>TG	L409W	CHO	Carnitine	45	45	no	Amat di San Filippo C, Wang Y, Longo N. Functional domains in the carnitine transporter OCTN2, defective in primary carnitine deficiency. J Biol Chem. 2003 Nov 28;278(48):47776-84. doi: 10.1074/jbc.M307911200. Epub 2003 Sep 23. PMID: 14506273.
SLC22A5	c.1271_1272TG>AT	L424Y	CHO	Carnitine	55	55	no	Amat di San Filippo C, Wang Y, Longo N. Functional domains in the carnitine transporter OCTN2, defective in primary carnitine deficiency. J Biol Chem. 2003 Nov 28;278(48):47776-84. doi: 10.1074/jbc.M307911200. Epub 2003 Sep 23. PMID: 14506273.
SLC22A5	c.1427T>G	L476R	CHO	Carnitine	0	0	yes	Frigeni, M., Balakrishnan, B., Yin, X., Calderon, F., Mao, R., Pasquali, M., & Longo, N. (2017). Functional and molecular studies in primary carnitine deficiency. Human mutation, 38(12), 1684–1699. https://doi.org/10.1002/humu.23315
SLC22A5	c.283C>G	L95V	CHO	Carnitine	28.92	28.92	yes	Frigeni, M., Balakrishnan, B., Yin, X., Calderon, F., Mao, R., Pasquali, M., & Longo, N. (2017). Functional and molecular studies in primary carnitine deficiency. Human mutation, 38(12), 1684–1699. https://doi.org/10.1002/humu.23315
SLC22A5	c.535A>T	M179L	HEK293	Carnitine	74	61.065	yes	Koizumi A, Nozaki J, Ohura T, Kayo T, Wada Y, Nezu J, Ohashi R, Tamai I, Shoji Y, Takada G, Kibira S, Matsuishi T, Tsuji A. Genetic epidemiology of the carnitine transporter OCTN2 gene in a Japanese population and phenotypic characterization in Japanese pedigrees with primary systemic carnitine deficiency. Hum Mol Genet. 1999 Nov;8(12):2247-54. doi: 10.1093/hmg/8.12.2247. PMID: 10545605.
SLC22A5	c.535A>T	M179L	CHO	Carnitine	48.13	61.065	yes	Frigeni, M., Balakrishnan, B., Yin, X., Calderon, F., Mao, R., Pasquali, M., & Longo, N. (2017). Functional and molecular studies in primary carnitine deficiency. Human mutation, 38(12), 1684–1699. https://doi.org/10.1002/humu.23315
SLC22A5	c.3G>T	M1L	CHO	Carnitine	0.16	0.16	yes	Frigeni, M., Balakrishnan, B., Yin, X., Calderon, F., Mao, R., Pasquali, M., & Longo, N. (2017). Functional and molecular studies in primary carnitine deficiency. Human mutation, 38(12), 1684–1699. https://doi.org/10.1002/humu.23315
SLC22A5	c.614T>G	M205R	CHO	Carnitine	0	0	yes	Frigeni, M., Balakrishnan, B., Yin, X., Calderon, F., Mao, R., Pasquali, M., & Longo, N. (2017). Functional and molecular studies in primary carnitine deficiency. Human mutation, 38(12), 1684–1699. https://doi.org/10.1002/humu.23315
SLC22A5	c.397_399AAC>CAA	N133Q	CHO	Carnitine	55	55	no	Filippo, C. A., Ardon, O., & Longo, N. (2011). Glycosylation of the OCTN2 carnitine transporter: study of natural mutations identified in patients with primary carnitine deficiency. Biochimica et biophysica acta, 1812(3), 312–320. https://doi.org/10.1016/j.bbadis.2010.11.007
SLC22A5	c.95A>G	N32S	CHO	Carnitine	0.88	0.88	yes	Frigeni, M., Balakrishnan, B., Yin, X., Calderon, F., Mao, R., Pasquali, M., & Longo, N. (2017). Functional and molecular studies in primary carnitine deficiency. Human mutation, 38(12), 1684–1699. https://doi.org/10.1002/humu.23315
SLC22A5	c.169_171AAC>CAA	N57Q	CHO	Carnitine	50	50	no	Filippo, C. A., Ardon, O., & Longo, N. (2011). Glycosylation of the OCTN2 carnitine transporter: study of natural mutations identified in patients with primary carnitine deficiency. Biochimica et biophysica acta, 1812(3), 312–320. https://doi.org/10.1016/j.bbadis.2010.11.007
SLC22A5	c.190_192AAC>CAA	N64Q	CHO	Carnitine	45	45	no	Filippo, C. A., Ardon, O., & Longo, N. (2011). Glycosylation of the OCTN2 carnitine transporter: study of natural mutations identified in patients with primary carnitine deficiency. Biochimica et biophysica acta, 1812(3), 312–320. https://doi.org/10.1016/j.bbadis.2010.11.007
SLC22A5	c.271_273AAC>CAA	N91Q	CHO	Carnitine	40	40	no	Filippo, C. A., Ardon, O., & Longo, N. (2011). Glycosylation of the OCTN2 carnitine transporter: study of natural mutations identified in patients with primary carnitine deficiency. Biochimica et biophysica acta, 1812(3), 312–320. https://doi.org/10.1016/j.bbadis.2010.11.007
SLC22A5	c.47C>T	P16L	CHO	Carnitine	0	0	yes	Frigeni, M., Balakrishnan, B., Yin, X., Calderon, F., Mao, R., Pasquali, M., & Longo, N. (2017). Functional and molecular studies in primary carnitine deficiency. Human mutation, 38(12), 1684–1699. https://doi.org/10.1002/humu.23315
SLC22A5	c.740C>G	P247R	CHO	Carnitine	0.07	0.07	yes	Frigeni, M., Balakrishnan, B., Yin, X., Calderon, F., Mao, R., Pasquali, M., & Longo, N. (2017). Functional and molecular studies in primary carnitine deficiency. Human mutation, 38(12), 1684–1699. https://doi.org/10.1002/humu.23315
SLC22A5	c.1193C>T	P398L	CHO	Carnitine	0.46	0.46	yes	Frigeni, M., Balakrishnan, B., Yin, X., Calderon, F., Mao, R., Pasquali, M., & Longo, N. (2017). Functional and molecular studies in primary carnitine deficiency. Human mutation, 38(12), 1684–1699. https://doi.org/10.1002/humu.23315
SLC22A5	c.1364C>G	P455R	CHO	Carnitine	0.18	0.18	yes	Frigeni, M., Balakrishnan, B., Yin, X., Calderon, F., Mao, R., Pasquali, M., & Longo, N. (2017). Functional and molecular studies in primary carnitine deficiency. Human mutation, 38(12), 1684–1699. https://doi.org/10.1002/humu.23315
SLC22A5	c.137C>T	P46L	CHO	Carnitine	4.1	4.1	yes	Frigeni, M., Balakrishnan, B., Yin, X., Calderon, F., Mao, R., Pasquali, M., & Longo, N. (2017). Functional and molecular studies in primary carnitine deficiency. Human mutation, 38(12), 1684–1699. https://doi.org/10.1002/humu.23315
SLC22A5	c.1433C>T	P478L	CHO	Carnitine	0.28	0.28	yes	Frigeni, M., Balakrishnan, B., Yin, X., Calderon, F., Mao, R., Pasquali, M., & Longo, N. (2017). Functional and molecular studies in primary carnitine deficiency. Human mutation, 38(12), 1684–1699. https://doi.org/10.1002/humu.23315
SLC22A5	c.1184A>G	Q395R	CHO	Carnitine	115	115	no	Amat di San Filippo C, Wang Y, Longo N. Functional domains in the carnitine transporter OCTN2, defective in primary carnitine deficiency. J Biol Chem. 2003 Nov 28;278(48):47776-84. doi: 10.1074/jbc.M307911200. Epub 2003 Sep 23. PMID: 14506273.
SLC22A5	c.506C>G	R169P	CHO	Carnitine	0.24	0.24	yes	Frigeni, M., Balakrishnan, B., Yin, X., Calderon, F., Mao, R., Pasquali, M., & Longo, N. (2017). Functional and molecular studies in primary carnitine deficiency. Human mutation, 38(12), 1684–1699. https://doi.org/10.1002/humu.23315
SLC22A5	c.506C>A	R169Q	CHO	Carnitine	0.22	0.22	yes	Frigeni, M., Balakrishnan, B., Yin, X., Calderon, F., Mao, R., Pasquali, M., & Longo, N. (2017). Functional and molecular studies in primary carnitine deficiency. Human mutation, 38(12), 1684–1699. https://doi.org/10.1002/humu.23315
SLC22A5	c.505C>T	R169W	CHO	Carnitine	0	0.005	yes	Wang Y, Taroni F, Garavaglia B, Longo N. Functional analysis of mutations in the OCTN2 transporter causing primary carnitine deficiency: lack of genotype-phenotype correlation. Hum Mutat. 2000 Nov;16(5):401-7. doi: 10.1002/1098-1004(200011)16:5<401::AID-HUMU4>3.0.CO;2-J. PMID: 11058897.
SLC22A5	c.505C>T	R169W	CHO	Carnitine	0.01	0.005	yes	Frigeni, M., Balakrishnan, B., Yin, X., Calderon, F., Mao, R., Pasquali, M., & Longo, N. (2017). Functional and molecular studies in primary carnitine deficiency. Human mutation, 38(12), 1684–1699. https://doi.org/10.1002/humu.23315
SLC22A5	c.56G>C	R19P	CHO	Carnitine	2.03	2.03	yes	Frigeni, M., Balakrishnan, B., Yin, X., Calderon, F., Mao, R., Pasquali, M., & Longo, N. (2017). Functional and molecular studies in primary carnitine deficiency. Human mutation, 38(12), 1684–1699. https://doi.org/10.1002/humu.23315
SLC22A5	c.680G>A	R227H	CHO	Carnitine	7.25	7.25	yes	Frigeni, M., Balakrishnan, B., Yin, X., Calderon, F., Mao, R., Pasquali, M., & Longo, N. (2017). Functional and molecular studies in primary carnitine deficiency. Human mutation, 38(12), 1684–1699. https://doi.org/10.1002/humu.23315
SLC22A5	c.761G>A	R254Q	CHO	Carnitine	34.24	34.24	yes	Frigeni, M., Balakrishnan, B., Yin, X., Calderon, F., Mao, R., Pasquali, M., & Longo, N. (2017). Functional and molecular studies in primary carnitine deficiency. Human mutation, 38(12), 1684–1699. https://doi.org/10.1002/humu.23315
SLC22A5	c.845G>A	R282Q	CHO	Carnitine	5.6	5.6	yes	Frigeni, M., Balakrishnan, B., Yin, X., Calderon, F., Mao, R., Pasquali, M., & Longo, N. (2017). Functional and molecular studies in primary carnitine deficiency. Human mutation, 38(12), 1684–1699. https://doi.org/10.1002/humu.23315
SLC22A5	c.1021_1022CG>GC	R341A	CHO	Carnitine	30	30	no	Amat di San Filippo C, Wang Y, Longo N. Functional domains in the carnitine transporter OCTN2, defective in primary carnitine deficiency. J Biol Chem. 2003 Nov 28;278(48):47776-84. doi: 10.1074/jbc.M307911200. Epub 2003 Sep 23. PMID: 14506273.
SLC22A5	c.1196G>A	R399Q	CHO	Carnitine	0.45	0.45	yes	Frigeni, M., Balakrishnan, B., Yin, X., Calderon, F., Mao, R., Pasquali, M., & Longo, N. (2017). Functional and molecular studies in primary carnitine deficiency. Human mutation, 38(12), 1684–1699. https://doi.org/10.1002/humu.23315
SLC22A5	c.1195C>T	R399W	CHO	Carnitine	4.54	4.54	yes	Frigeni, M., Balakrishnan, B., Yin, X., Calderon, F., Mao, R., Pasquali, M., & Longo, N. (2017). Functional and molecular studies in primary carnitine deficiency. Human mutation, 38(12), 1684–1699. https://doi.org/10.1002/humu.23315
SLC22A5	c.1412G>A	R471H	CHO	Carnitine	1.4	1.4	yes	Frigeni, M., Balakrishnan, B., Yin, X., Calderon, F., Mao, R., Pasquali, M., & Longo, N. (2017). Functional and molecular studies in primary carnitine deficiency. Human mutation, 38(12), 1684–1699. https://doi.org/10.1002/humu.23315
SLC22A5	c.1412G>C	R471P	CHO	Carnitine	0	0	yes	Frigeni, M., Balakrishnan, B., Yin, X., Calderon, F., Mao, R., Pasquali, M., & Longo, N. (2017). Functional and molecular studies in primary carnitine deficiency. Human mutation, 38(12), 1684–1699. https://doi.org/10.1002/humu.23315
SLC22A5	c.1462C>T	R488C	CHO	Carnitine	9.5	9.5	yes	Frigeni, M., Balakrishnan, B., Yin, X., Calderon, F., Mao, R., Pasquali, M., & Longo, N. (2017). Functional and molecular studies in primary carnitine deficiency. Human mutation, 38(12), 1684–1699. https://doi.org/10.1002/humu.23315
SLC22A5	c.224G>C	R75P	CHO	Carnitine	1.93	1.93	yes	Frigeni, M., Balakrishnan, B., Yin, X., Calderon, F., Mao, R., Pasquali, M., & Longo, N. (2017). Functional and molecular studies in primary carnitine deficiency. Human mutation, 38(12), 1684–1699. https://doi.org/10.1002/humu.23315
SLC22A5	c.674C>T	S225L	CHO	Carnitine	11.34	11.34	yes	Frigeni, M., Balakrishnan, B., Yin, X., Calderon, F., Mao, R., Pasquali, M., & Longo, N. (2017). Functional and molecular studies in primary carnitine deficiency. Human mutation, 38(12), 1684–1699. https://doi.org/10.1002/humu.23315
SLC22A5	c.692C>T	S231F	CHO	Carnitine	0	0	yes	Frigeni, M., Balakrishnan, B., Yin, X., Calderon, F., Mao, R., Pasquali, M., & Longo, N. (2017). Functional and molecular studies in primary carnitine deficiency. Human mutation, 38(12), 1684–1699. https://doi.org/10.1002/humu.23315
SLC22A5	c.839C>T	S280F	CHO	Carnitine	0.53	0.53	yes	Frigeni, M., Balakrishnan, B., Yin, X., Calderon, F., Mao, R., Pasquali, M., & Longo, N. (2017). Functional and molecular studies in primary carnitine deficiency. Human mutation, 38(12), 1684–1699. https://doi.org/10.1002/humu.23315
SLC22A5	c.83G>T	S28I	CHO	Carnitine	1.35	1.35	yes	Frigeni, M., Balakrishnan, B., Yin, X., Calderon, F., Mao, R., Pasquali, M., & Longo, N. (2017). Functional and molecular studies in primary carnitine deficiency. Human mutation, 38(12), 1684–1699. https://doi.org/10.1002/humu.23315
SLC22A5	c.1204_1205TC>AT	S402I	CHO	Carnitine	85	85	no	Amat di San Filippo C, Wang Y, Longo N. Functional domains in the carnitine transporter OCTN2, defective in primary carnitine deficiency. J Biol Chem. 2003 Nov 28;278(48):47776-84. doi: 10.1074/jbc.M307911200. Epub 2003 Sep 23. PMID: 14506273.
SLC22A5	c.1234A>G	S412G	CHO	Carnitine	130	118.86	no	Amat di San Filippo C, Wang Y, Longo N. Functional domains in the carnitine transporter OCTN2, defective in primary carnitine deficiency. J Biol Chem. 2003 Nov 28;278(48):47776-84. doi: 10.1074/jbc.M307911200. Epub 2003 Sep 23. PMID: 14506273.
SLC22A5	c.1234A>G	S412G	CHO	Carnitine	107.72	118.86	yes	Frigeni, M., Balakrishnan, B., Yin, X., Calderon, F., Mao, R., Pasquali, M., & Longo, N. (2017). Functional and molecular studies in primary carnitine deficiency. Human mutation, 38(12), 1684–1699. https://doi.org/10.1002/humu.23315
SLC22A5	c.1400C>G	S467C	HEK293	Carnitine	11	13.78	yes	Koizumi A, Nozaki J, Ohura T, Kayo T, Wada Y, Nezu J, Ohashi R, Tamai I, Shoji Y, Takada G, Kibira S, Matsuishi T, Tsuji A. Genetic epidemiology of the carnitine transporter OCTN2 gene in a Japanese population and phenotypic characterization in Japanese pedigrees with primary systemic carnitine deficiency. Hum Mol Genet. 1999 Nov;8(12):2247-54. doi: 10.1093/hmg/8.12.2247. PMID: 10545605.
SLC22A5	c.1400C>G	S467C	CHO	Carnitine	16.56	13.78	yes	Frigeni, M., Balakrishnan, B., Yin, X., Calderon, F., Mao, R., Pasquali, M., & Longo, N. (2017). Functional and molecular studies in primary carnitine deficiency. Human mutation, 38(12), 1684–1699. https://doi.org/10.1002/humu.23315
SLC22A5	c.278C>G	S93W	CHO	Carnitine	0	0	yes	Frigeni, M., Balakrishnan, B., Yin, X., Calderon, F., Mao, R., Pasquali, M., & Longo, N. (2017). Functional and molecular studies in primary carnitine deficiency. Human mutation, 38(12), 1684–1699. https://doi.org/10.1002/humu.23315
SLC22A5	c.656C>A	T219K	CHO	Carnitine	28.25	28.25	yes	Frigeni, M., Balakrishnan, B., Yin, X., Calderon, F., Mao, R., Pasquali, M., & Longo, N. (2017). Functional and molecular studies in primary carnitine deficiency. Human mutation, 38(12), 1684–1699. https://doi.org/10.1002/humu.23315
SLC22A5	c.695C>T	T232M	CHO	Carnitine	19.14	19.14	yes	Frigeni, M., Balakrishnan, B., Yin, X., Calderon, F., Mao, R., Pasquali, M., & Longo, N. (2017). Functional and molecular studies in primary carnitine deficiency. Human mutation, 38(12), 1684–1699. https://doi.org/10.1002/humu.23315
SLC22A5	c.791C>T	T264M	CHO	Carnitine	46	46	yes	Frigeni, M., Balakrishnan, B., Yin, X., Calderon, F., Mao, R., Pasquali, M., & Longo, N. (2017). Functional and molecular studies in primary carnitine deficiency. Human mutation, 38(12), 1684–1699. https://doi.org/10.1002/humu.23315
SLC22A5	c.1057_1058AC>CT	T353L	CHO	Carnitine	98	98	no	Amat di San Filippo C, Wang Y, Longo N. Functional domains in the carnitine transporter OCTN2, defective in primary carnitine deficiency. J Biol Chem. 2003 Nov 28;278(48):47776-84. doi: 10.1074/jbc.M307911200. Epub 2003 Sep 23. PMID: 14506273.
SLC22A5	c.1093A>G	T365A	CHO	Carnitine	140	140	no	Amat di San Filippo C, Wang Y, Longo N. Functional domains in the carnitine transporter OCTN2, defective in primary carnitine deficiency. J Biol Chem. 2003 Nov 28;278(48):47776-84. doi: 10.1074/jbc.M307911200. Epub 2003 Sep 23. PMID: 14506273.
SLC22A5	c.1288T>C	T429I	CHO	Carnitine	60	60	no	Amat di San Filippo C, Wang Y, Longo N. Functional domains in the carnitine transporter OCTN2, defective in primary carnitine deficiency. J Biol Chem. 2003 Nov 28;278(48):47776-84. doi: 10.1074/jbc.M307911200. Epub 2003 Sep 23. PMID: 14506273.
SLC22A5	c.1319C>T	T440M	CHO	Carnitine	0	0	yes	Frigeni, M., Balakrishnan, B., Yin, X., Calderon, F., Mao, R., Pasquali, M., & Longo, N. (2017). Functional and molecular studies in primary carnitine deficiency. Human mutation, 38(12), 1684–1699. https://doi.org/10.1002/humu.23315
SLC22A5	c.1403C>G	T468R	CHO	Carnitine	0.64	0.64	yes	Frigeni, M., Balakrishnan, B., Yin, X., Calderon, F., Mao, R., Pasquali, M., & Longo, N. (2017). Functional and molecular studies in primary carnitine deficiency. Human mutation, 38(12), 1684–1699. https://doi.org/10.1002/humu.23315
SLC22A5	c.196A>C	T66P	CHO	Carnitine	1.8	1.8	yes	Frigeni, M., Balakrishnan, B., Yin, X., Calderon, F., Mao, R., Pasquali, M., & Longo, N. (2017). Functional and molecular studies in primary carnitine deficiency. Human mutation, 38(12), 1684–1699. https://doi.org/10.1002/humu.23315
SLC22A5	c.451G>A	V151M	CHO	Carnitine	65.93	65.93	yes	Frigeni, M., Balakrishnan, B., Yin, X., Calderon, F., Mao, R., Pasquali, M., & Longo, N. (2017). Functional and molecular studies in primary carnitine deficiency. Human mutation, 38(12), 1684–1699. https://doi.org/10.1002/humu.23315
SLC22A5	c.523G>A	V175M	CHO	Carnitine	7.03	7.03	yes	Frigeni, M., Balakrishnan, B., Yin, X., Calderon, F., Mao, R., Pasquali, M., & Longo, N. (2017). Functional and molecular studies in primary carnitine deficiency. Human mutation, 38(12), 1684–1699. https://doi.org/10.1002/humu.23315
SLC22A5	c.1316T>G	V439G	CHO	Carnitine	0.52	0.52	yes	Frigeni, M., Balakrishnan, B., Yin, X., Calderon, F., Mao, R., Pasquali, M., & Longo, N. (2017). Functional and molecular studies in primary carnitine deficiency. Human mutation, 38(12), 1684–1699. https://doi.org/10.1002/humu.23315
SLC22A5	c.1336C>T	V446F	HEK293	Carnitine	2	1.29	yes	Mayatepek E, Nezu J, Tamai I, Oku A, Katsura M, Shimane M, Tsuji A. Two novel missense mutations of the OCTN2 gene (W283R and V446F) in a patient with primary systemic carnitine deficiency. Hum Mutat. 2000 Jan;15(1):118. doi: 10.1002/(SICI)1098-1004(200001)15:1<118::AID-HUMU28>3.0.CO;2-8. PMID: 10612840.
SLC22A5	c.1336C>T	V446F	CHO	Carnitine	0.58	1.29	yes	Frigeni, M., Balakrishnan, B., Yin, X., Calderon, F., Mao, R., Pasquali, M., & Longo, N. (2017). Functional and molecular studies in primary carnitine deficiency. Human mutation, 38(12), 1684–1699. https://doi.org/10.1002/humu.23315
SLC22A5	c.1342G>T	V448L	CHO	Carnitine	10.62	10.62	yes	Frigeni, M., Balakrishnan, B., Yin, X., Calderon, F., Mao, R., Pasquali, M., & Longo, N. (2017). Functional and molecular studies in primary carnitine deficiency. Human mutation, 38(12), 1684–1699. https://doi.org/10.1002/humu.23315
SLC22A5	c.1441G>T	V481F	CHO	Carnitine	63	63	yes	Frigeni, M., Balakrishnan, B., Yin, X., Calderon, F., Mao, R., Pasquali, M., & Longo, N. (2017). Functional and molecular studies in primary carnitine deficiency. Human mutation, 38(12), 1684–1699. https://doi.org/10.1002/humu.23315
SLC22A5	c.849G>T	W283C	HEK293	Carnitine	2	1	yes	Koizumi A, Nozaki J, Ohura T, Kayo T, Wada Y, Nezu J, Ohashi R, Tamai I, Shoji Y, Takada G, Kibira S, Matsuishi T, Tsuji A. Genetic epidemiology of the carnitine transporter OCTN2 gene in a Japanese population and phenotypic characterization in Japanese pedigrees with primary systemic carnitine deficiency. Hum Mol Genet. 1999 Nov;8(12):2247-54. doi: 10.1093/hmg/8.12.2247. PMID: 10545605.
SLC22A5	c.849G>T	W283C	CHO	Carnitine	0	1	yes	Frigeni, M., Balakrishnan, B., Yin, X., Calderon, F., Mao, R., Pasquali, M., & Longo, N. (2017). Functional and molecular studies in primary carnitine deficiency. Human mutation, 38(12), 1684–1699. https://doi.org/10.1002/humu.23315
SLC22A5	c.847T>C	W283R	HEK293	Carnitine	2	1.225	yes	Mayatepek E, Nezu J, Tamai I, Oku A, Katsura M, Shimane M, Tsuji A. Two novel missense mutations of the OCTN2 gene (W283R and V446F) in a patient with primary systemic carnitine deficiency. Hum Mutat. 2000 Jan;15(1):118. doi: 10.1002/(SICI)1098-1004(200001)15:1<118::AID-HUMU28>3.0.CO;2-8. PMID: 10612840.
SLC22A5	c.847T>C;T>A	W283R	CHO	Carnitine	0.45	1.225	yes	Frigeni, M., Balakrishnan, B., Yin, X., Calderon, F., Mao, R., Pasquali, M., & Longo, N. (2017). Functional and molecular studies in primary carnitine deficiency. Human mutation, 38(12), 1684–1699. https://doi.org/10.1002/humu.23315
SLC22A5	c.1051T>C	W351R	CHO	Carnitine	0	0	yes	Frigeni, M., Balakrishnan, B., Yin, X., Calderon, F., Mao, R., Pasquali, M., & Longo, N. (2017). Functional and molecular studies in primary carnitine deficiency. Human mutation, 38(12), 1684–1699. https://doi.org/10.1002/humu.23315
SLC22A5	c.632A>G	Y211C	CHO	Carnitine	0	0	yes	Frigeni, M., Balakrishnan, B., Yin, X., Calderon, F., Mao, R., Pasquali, M., & Longo, N. (2017). Functional and molecular studies in primary carnitine deficiency. Human mutation, 38(12), 1684–1699. https://doi.org/10.1002/humu.23315
SLC22A5	c.1072T>A	Y358N	CHO	Carnitine	0.08	0.08	yes	Frigeni, M., Balakrishnan, B., Yin, X., Calderon, F., Mao, R., Pasquali, M., & Longo, N. (2017). Functional and molecular studies in primary carnitine deficiency. Human mutation, 38(12), 1684–1699. https://doi.org/10.1002/humu.23315
SLC22A5	c.1340A>G	Y447C	CHO	Carnitine	0	0	yes	Frigeni, M., Balakrishnan, B., Yin, X., Calderon, F., Mao, R., Pasquali, M., & Longo, N. (2017). Functional and molecular studies in primary carnitine deficiency. Human mutation, 38(12), 1684–1699. https://doi.org/10.1002/humu.23315
